# Supplementary material for: Enabling multiplexed testing of pooled donor cells through whole-genome sequencing
Source: Genome Med. 2018 Apr 19;10:31. doi: 10.1186/s13073-018-0541-6 (PMC5909281; doi:10.1186/s13073-018-0541-6)
Supplement: Supplementary file 2 — Table S1–6. all supplementary tables. (XLSX 638 kb) [file 13073_2018_541_MOESM2_ESM.xlsx]

## Sheet: Table S1
Sample No.	True simulated proportion
1	0.00918667
2	0.100347
3	0.184352
4	0.0741779
5	0.124859
6	0.000375417
7	0.0414063
8	0.218713
9	0.165713
10	0.0808692

## Sheet: Table S2
	500 SNPs 1000X coverage											500,000 SNPs 1X coverage
Iteration	Sample 1	Sample 2	Sample 3	Sample 4	Sample 5	Sample 6	Sample 7	Sample 8	Sample 9	Sample 10		Sample 1	Sample 2	Sample 3	Sample 4	Sample 5	Sample 6	Sample 7	Sample 8	Sample 9	Sample 10
1	0.0955039	0.100441	0.104525	0.0987527	0.101407	0.0941471	0.0973874	0.106199	0.102448	0.0991894		0.0953683	0.10009	0.104209	0.0985087	0.101321	0.0950273	0.0970243	0.106045	0.103375	0.0990313
2	0.0913038	0.100739	0.108842	0.0974689	0.102644	0.0888013	0.0948604	0.112254	0.104754	0.0983314		0.091044	0.100077	0.108242	0.0970129	0.102489	0.0904058	0.0941729	0.11197	0.106566	0.0980203
3	0.0873776	0.100918	0.112951	0.0961687	0.103734	0.0839064	0.0924252	0.118144	0.106931	0.0974449		0.0870044	0.0999805	0.112099	0.0955268	0.103521	0.0861062	0.0914472	0.117752	0.109579	0.0969841
4	0.0837051	0.100998	0.116852	0.0948682	0.104695	0.0794137	0.0900856	0.123848	0.10899	0.096545		0.0832285	0.0998175	0.115779	0.094062	0.104434	0.0821021	0.0888469	0.12337	0.112422	0.0959369
5	0.0802676	0.100996	0.12055	0.0935806	0.105544	0.0752811	0.0878436	0.129351	0.110942	0.0956443		0.079697	0.0996032	0.119286	0.0926278	0.105244	0.0783695	0.0863706	0.128808	0.115103	0.0948906
6	0.0770478	0.100929	0.124048	0.0923159	0.106299	0.0714721	0.0856997	0.134641	0.112797	0.0947526		0.0763921	0.0993506	0.122621	0.0912314	0.105965	0.0748868	0.0840159	0.134052	0.117631	0.093855
7	0.0740297	0.100809	0.127352	0.0910823	0.106972	0.0679545	0.0836531	0.139707	0.114562	0.0938779		0.0732974	0.0990707	0.125789	0.0898783	0.106609	0.0716343	0.0817794	0.13909	0.120014	0.0928379
8	0.0711987	0.100648	0.130471	0.0898856	0.107576	0.0647	0.0817023	0.144545	0.116248	0.0930262		0.0703978	0.098773	0.128796	0.0885727	0.107187	0.0685941	0.0796575	0.143915	0.122261	0.0918458
9	0.0685412	0.100456	0.13341	0.0887303	0.108121	0.0616838	0.079845	0.149151	0.117859	0.0922023		0.067679	0.0984655	0.131648	0.0873173	0.10771	0.0657498	0.0776459	0.148521	0.12438	0.0908833
10	0.0660446	0.100242	0.136178	0.0876196	0.108618	0.0588836	0.0780784	0.153523	0.119404	0.0914094		0.0651282	0.0981547	0.134349	0.086114	0.108186	0.0630865	0.0757402	0.152907	0.12638	0.0899544
11	0.0636973	0.100012	0.138783	0.0865553	0.109073	0.0562799	0.0763994	0.157663	0.120887	0.09065		0.0627333	0.0978462	0.136907	0.0849638	0.108623	0.0605902	0.0739358	0.157071	0.128268	0.0890616
12	0.0614887	0.0997718	0.141234	0.0855387	0.109494	0.0538549	0.0748047	0.161574	0.122313	0.0899257		0.0604832	0.0975443	0.139327	0.0838671	0.109028	0.0582485	0.0722281	0.161016	0.130051	0.0882068
13	0.0594087	0.0995273	0.143538	0.0845701	0.109887	0.051593	0.0732908	0.165261	0.123687	0.0892372		0.0583674	0.0972525	0.141617	0.0828235	0.109405	0.0560498	0.0706123	0.164743	0.131737	0.0873913
14	0.0574482	0.099282	0.145704	0.0836493	0.110257	0.0494801	0.0718541	0.168729	0.125012	0.088585		0.0563764	0.0969737	0.143783	0.0818324	0.10976	0.0539834	0.0690838	0.168259	0.133333	0.0866156
15	0.0555989	0.0990392	0.147739	0.0827759	0.110608	0.0475036	0.0704909	0.171985	0.126291	0.0879688		0.0545014	0.0967099	0.14583	0.0808928	0.110097	0.0520394	0.0676381	0.171568	0.134843	0.0858798
16	0.0538529	0.0988014	0.149651	0.0819487	0.110942	0.0456519	0.0691978	0.175039	0.127527	0.087388		0.0527342	0.0964627	0.147766	0.0800033	0.11042	0.0502091	0.0662707	0.174677	0.136274	0.0851835
17	0.052203	0.0985709	0.151447	0.0811666	0.111264	0.0439148	0.0679712	0.177897	0.128723	0.0868421		0.0510672	0.096233	0.149594	0.0791624	0.11073	0.048484	0.0649773	0.177594	0.137631	0.0845263
18	0.0506425	0.098349	0.153135	0.0804281	0.111576	0.0422831	0.0668076	0.180569	0.12988	0.0863299		0.0494934	0.0960216	0.151323	0.0783683	0.111031	0.0468565	0.0637538	0.180328	0.138917	0.0839072
19	0.0491654	0.0981371	0.15472	0.0797317	0.111879	0.0407482	0.0657038	0.183065	0.131	0.0858502		0.0480063	0.0958288	0.152956	0.0776194	0.111325	0.0453197	0.0625962	0.182885	0.140139	0.0833252
20	0.0477658	0.0979359	0.15621	0.0790758	0.112175	0.0393027	0.0646566	0.185393	0.132084	0.085402		0.0466	0.0956547	0.154498	0.0769138	0.111612	0.0438671	0.0615008	0.185275	0.141299	0.0827791
21	0.0464387	0.0977461	0.15761	0.0784585	0.112464	0.0379395	0.0636629	0.187562	0.133134	0.0849837		0.0452688	0.0954989	0.155955	0.0762496	0.111894	0.0424928	0.060464	0.187507	0.142402	0.0822677
22	0.0451791	0.0975679	0.158926	0.0778782	0.112749	0.0366525	0.0627197	0.189583	0.134151	0.084594		0.0440077	0.0953613	0.157332	0.0756249	0.112171	0.0411912	0.0594823	0.189589	0.14345	0.0817895
23	0.0439826	0.0974016	0.160163	0.0773331	0.11303	0.0354358	0.0618244	0.191463	0.135135	0.0842316		0.042812	0.0952414	0.158632	0.0750379	0.112446	0.0399575	0.0585527	0.19153	0.144447	0.0813432
24	0.0428451	0.0972471	0.161326	0.0768216	0.113306	0.0342844	0.0609742	0.193212	0.136088	0.083895		0.0416773	0.0951384	0.15986	0.0744866	0.112718	0.0387869	0.0576719	0.193338	0.145395	0.0809273
25	0.0417627	0.0971043	0.16242	0.0763418	0.11358	0.0331935	0.0601667	0.194838	0.137011	0.0835829		0.0405995	0.0950518	0.16102	0.0739693	0.112986	0.0376753	0.0568373	0.195022	0.146298	0.0805404
26	0.0407319	0.096973	0.163449	0.0758923	0.11385	0.0321587	0.0593995	0.196349	0.137903	0.0832939		0.0395749	0.0949808	0.162116	0.0734843	0.113253	0.0366185	0.056046	0.196588	0.147157	0.0801811
27	0.0397495	0.096853	0.164417	0.0754712	0.114117	0.0311761	0.0586704	0.197753	0.138766	0.0830266		0.0386001	0.0949246	0.163151	0.0730298	0.113517	0.0356131	0.0552956	0.198045	0.147975	0.079848
28	0.0388124	0.0967438	0.165328	0.0750773	0.114381	0.0302421	0.0579772	0.199058	0.139601	0.0827799		0.0376719	0.0948825	0.164128	0.0726043	0.113779	0.0346556	0.0545836	0.199401	0.148754	0.0795397
29	0.0379179	0.096645	0.166186	0.0747089	0.114642	0.0293534	0.057318	0.200269	0.140407	0.0825525		0.0367873	0.0948535	0.165051	0.072206	0.114039	0.0337431	0.053908	0.200661	0.149496	0.0792549
30	0.0370633	0.0965563	0.166994	0.0743646	0.1149	0.028507	0.0566909	0.201395	0.141186	0.0823432		0.0359436	0.0948369	0.165923	0.0718336	0.114296	0.0328725	0.0532664	0.201832	0.150203	0.0789922
31	0.0362463	0.0964771	0.167755	0.0740431	0.115155	0.0277	0.0560941	0.20244	0.141939	0.0821509		0.0351383	0.0948318	0.166747	0.0714856	0.114551	0.0320413	0.0526571	0.202922	0.150876	0.0787505
32	0.0354646	0.0964071	0.168473	0.0737431	0.115406	0.02693	0.0555261	0.203411	0.142665	0.0819746		0.0343689	0.0948375	0.167525	0.0711606	0.114803	0.031247	0.0520781	0.203934	0.151517	0.0785286
33	0.0347162	0.0963456	0.169149	0.0734633	0.115655	0.0261945	0.0549852	0.204314	0.143365	0.0818131		0.0336334	0.0948532	0.168259	0.0708574	0.115053	0.0304874	0.0515277	0.204875	0.152128	0.0783252
34	0.0339992	0.0962924	0.169787	0.0732027	0.1159	0.0254915	0.05447	0.205152	0.14404	0.0816656		0.0329298	0.0948781	0.168953	0.0705746	0.115299	0.0297604	0.0510044	0.205751	0.15271	0.0781393
35	0.0333117	0.0962469	0.170389	0.07296	0.116141	0.0248188	0.0539791	0.205932	0.144691	0.0815312		0.032256	0.0949114	0.169609	0.0703112	0.115542	0.029064	0.0505066	0.206565	0.153265	0.0779698
36	0.0326522	0.0962086	0.170957	0.0727344	0.116378	0.0241747	0.0535112	0.206657	0.145318	0.0814089		0.0316105	0.0949525	0.170229	0.070066	0.115782	0.0283965	0.0500328	0.207322	0.153793	0.0778158
37	0.032019	0.0961771	0.171493	0.0725246	0.116612	0.0235575	0.0530652	0.207332	0.145921	0.081298		0.0309916	0.0950008	0.170814	0.0698379	0.116018	0.0277561	0.0495819	0.208026	0.154297	0.0776763
38	0.0314107	0.096152	0.172	0.0723299	0.116842	0.0229655	0.0526399	0.20796	0.146503	0.0811977		0.0303978	0.0950554	0.171367	0.069626	0.116251	0.0271413	0.0491525	0.208682	0.154777	0.0775504
39	0.0308261	0.0961329	0.172479	0.0721494	0.117068	0.0223974	0.0522342	0.208545	0.147062	0.0811073		0.0298276	0.095116	0.17189	0.0694292	0.11648	0.0265507	0.0487434	0.209292	0.155234	0.0774372
40	0.0302638	0.0961193	0.172931	0.0719822	0.117289	0.0218517	0.0518471	0.20909	0.147599	0.0810262		0.0292798	0.0951818	0.172384	0.0692469	0.116705	0.025983	0.0483536	0.209861	0.155669	0.0773359
41	0.0297226	0.0961108	0.17336	0.0718275	0.117507	0.0213273	0.0514777	0.209598	0.148116	0.0809536		0.0287532	0.0952523	0.172851	0.0690779	0.116926	0.0254368	0.0479821	0.210391	0.156084	0.0772458
42	0.0292016	0.0961072	0.173765	0.0716845	0.11772	0.0208229	0.0511251	0.210072	0.148613	0.080889		0.0282467	0.0953271	0.173292	0.0689217	0.117142	0.024911	0.0476278	0.210885	0.156479	0.0771661
43	0.0286996	0.096108	0.174149	0.0715527	0.117928	0.0203374	0.0507884	0.210515	0.14909	0.0808319		0.0277591	0.0954056	0.17371	0.0687774	0.117355	0.0244046	0.0472899	0.211346	0.156856	0.0770961
44	0.0282157	0.0961128	0.174512	0.0714313	0.118133	0.0198699	0.0504668	0.210928	0.149549	0.0807817		0.0272895	0.0954873	0.174105	0.0686444	0.117563	0.0239164	0.0469676	0.211776	0.157215	0.0770353
45	0.027749	0.0961215	0.174857	0.0713197	0.118332	0.0194194	0.0501597	0.211315	0.149989	0.0807379		0.026837	0.095572	0.174479	0.0685219	0.117767	0.0234456	0.04666	0.212178	0.157557	0.0769829
46	0.0272987	0.0961336	0.175183	0.0712172	0.118528	0.0189851	0.0498662	0.211676	0.150412	0.0807		0.0264007	0.0956591	0.174832	0.0684093	0.117966	0.0229914	0.0463664	0.212554	0.157883	0.0769384
47	0.026864	0.096149	0.175493	0.0711235	0.118719	0.018566	0.0495859	0.212015	0.150818	0.0806677		0.0259798	0.0957483	0.175167	0.0683061	0.11816	0.0225527	0.046086	0.212905	0.158194	0.0769013
48	0.0264442	0.0961672	0.175787	0.0710378	0.118905	0.0181615	0.0493179	0.212332	0.151207	0.0806406		0.0255735	0.0958392	0.175484	0.0682117	0.118351	0.022129	0.0458184	0.213233	0.15849	0.0768711
49	0.0260384	0.0961881	0.176066	0.0709598	0.119087	0.0177707	0.0490618	0.21263	0.151581	0.0806182		0.0251812	0.0959316	0.175783	0.0681255	0.118536	0.0217194	0.0455627	0.213541	0.158772	0.0768472
50	0.0256462	0.0962114	0.176331	0.070889	0.119264	0.0173932	0.0488169	0.212909	0.151939	0.0806002		0.0248021	0.0960252	0.176068	0.0680471	0.118717	0.0213232	0.0453184	0.213829	0.159041	0.0768292
51	0.0252669	0.0962369	0.176583	0.0708249	0.119437	0.0170281	0.0485828	0.213171	0.152283	0.0805863		0.0244356	0.0961196	0.176337	0.0679759	0.118894	0.0209399	0.045085	0.214099	0.159297	0.0768167
52	0.0248998	0.0962644	0.176823	0.0707671	0.119605	0.016675	0.0483589	0.213418	0.152612	0.0805761		0.0240812	0.0962147	0.176592	0.0679116	0.119066	0.0205689	0.0448619	0.214353	0.159542	0.0768092
53	0.0245445	0.0962937	0.177051	0.0707153	0.11977	0.0163332	0.0481448	0.21365	0.152928	0.0805695		0.0237383	0.0963101	0.176834	0.0678537	0.119233	0.0202095	0.0446486	0.214591	0.159775	0.0768065
54	0.0242005	0.0963245	0.177268	0.070669	0.119929	0.0160023	0.0479401	0.213868	0.153231	0.0805661		0.0234064	0.0964058	0.177063	0.0678018	0.119397	0.0198612	0.0444448	0.214815	0.159998	0.0768082
55	0.0238672	0.0963568	0.177475	0.0706279	0.120085	0.0156817	0.0477443	0.214074	0.153522	0.0805656		0.0230849	0.0965014	0.177281	0.0677556	0.119555	0.0195236	0.0442499	0.215025	0.16021	0.0768138
56	0.0235441	0.0963903	0.177672	0.0705918	0.120236	0.015371	0.0475569	0.214269	0.153801	0.0805679		0.0227735	0.0965969	0.177487	0.0677147	0.11971	0.0191961	0.0440635	0.215223	0.160412	0.0768232
57	0.023231	0.0964249	0.17786	0.0705602	0.120383	0.0150698	0.0473777	0.214452	0.154068	0.0805726		0.0224716	0.096692	0.177683	0.0676788	0.11986	0.0188784	0.0438852	0.21541	0.160605	0.076836
58	0.0229273	0.0964605	0.17804	0.0705329	0.120526	0.0147776	0.0472063	0.214626	0.154324	0.0805797		0.0221789	0.0967867	0.177869	0.0676475	0.120006	0.0185699	0.0437147	0.215585	0.16079	0.0768519
59	0.0226326	0.0964969	0.178211	0.0705096	0.120665	0.0144941	0.0470424	0.21479	0.15457	0.0805889		0.021895	0.0968807	0.178046	0.0676206	0.120148	0.0182704	0.0435517	0.215751	0.160966	0.0768707
60	0.0223466	0.096534	0.178374	0.0704901	0.1208	0.0142188	0.0468855	0.214945	0.154805	0.0806		0.0216195	0.096974	0.178214	0.0675978	0.120285	0.0179794	0.0433957	0.215908	0.161134	0.0768921
61	0.022069	0.0965716	0.178531	0.0704741	0.120932	0.0139515	0.0467354	0.215092	0.155031	0.080613		0.0213521	0.0970665	0.178374	0.0675788	0.120419	0.0176966	0.0432464	0.216056	0.161294	0.0769159
62	0.0217994	0.0966098	0.17868	0.0704613	0.121059	0.0136919	0.0465919	0.215232	0.155247	0.0806275		0.0210924	0.097158	0.178526	0.0675634	0.120549	0.0174216	0.0431036	0.216196	0.161448	0.0769419
63	0.0215374	0.0966483	0.178823	0.0704517	0.121183	0.0134395	0.0464545	0.215364	0.155455	0.0806435		0.0208401	0.0972486	0.178671	0.0675514	0.120675	0.0171542	0.0429671	0.216329	0.161594	0.0769699
64	0.0212829	0.0966871	0.178959	0.0704449	0.121303	0.0131941	0.0463232	0.21549	0.155654	0.0806608		0.0205949	0.097338	0.178809	0.0675425	0.120797	0.0168939	0.0428364	0.216454	0.161734	0.0769998
65	0.0210354	0.0967261	0.17909	0.0704408	0.121419	0.0129555	0.0461975	0.21561	0.155846	0.0806794		0.0203566	0.0974263	0.17894	0.0675365	0.120916	0.0166407	0.0427113	0.216573	0.161868	0.0770312
66	0.0207948	0.0967653	0.179216	0.0704392	0.121532	0.0127234	0.0460773	0.215724	0.156029	0.080699		0.0201249	0.0975133	0.179066	0.0675332	0.121031	0.0163941	0.0425917	0.216686	0.161996	0.0770642
67	0.0205608	0.0968045	0.179336	0.0704399	0.121642	0.0124975	0.0459624	0.215832	0.156205	0.0807197		0.0198995	0.0975991	0.179185	0.0675325	0.121142	0.0161539	0.0424773	0.216794	0.162119	0.0770984
68	0.0203331	0.0968436	0.179451	0.0704427	0.121748	0.0122775	0.0458525	0.215936	0.156374	0.0807412		0.0196802	0.0976836	0.179299	0.0675341	0.12125	0.0159199	0.0423678	0.216896	0.162236	0.0771338
69	0.0201115	0.0968827	0.179562	0.0704476	0.121852	0.0120633	0.0457474	0.216035	0.156536	0.0807635		0.0194668	0.0977668	0.179407	0.067538	0.121355	0.0156919	0.0422631	0.216993	0.162348	0.0771703
70	0.0198958	0.0969217	0.179668	0.0704543	0.121952	0.0118547	0.045647	0.216129	0.156691	0.0807865		0.019259	0.0978485	0.179511	0.0675439	0.121457	0.0154695	0.0421629	0.217085	0.162456	0.0772077
71	0.0196858	0.0969605	0.17977	0.0704627	0.122049	0.0116514	0.045551	0.216219	0.156841	0.0808102		0.0190567	0.0979289	0.17961	0.0675517	0.121555	0.0152527	0.0420671	0.217173	0.162559	0.0772459
72	0.0194812	0.096999	0.179868	0.0704728	0.122143	0.0114533	0.0454592	0.216305	0.156984	0.0808343		0.0188596	0.0980079	0.179705	0.0675613	0.12165	0.0150412	0.0419755	0.217257	0.162657	0.0772848
73	0.0192819	0.0970373	0.179962	0.0704843	0.122234	0.0112601	0.0453715	0.216387	0.157122	0.080859		0.0186675	0.0980854	0.179795	0.0675726	0.121743	0.0148349	0.0418878	0.217337	0.162752	0.0773243
74	0.0190878	0.0970753	0.180053	0.0704972	0.122323	0.0110717	0.0452877	0.216466	0.157255	0.0808841		0.0184804	0.0981616	0.179882	0.0675853	0.121833	0.0146334	0.0418041	0.217414	0.162843	0.0773643
75	0.0188985	0.0971129	0.18014	0.0705114	0.122408	0.0108879	0.0452077	0.216542	0.157382	0.0809095		0.0182979	0.0982362	0.179965	0.0675995	0.121919	0.0144368	0.041724	0.217487	0.16293	0.0774047
76	0.018714	0.0971502	0.180224	0.0705267	0.122492	0.0107086	0.0451313	0.216614	0.157505	0.0809352		0.01812	0.0983094	0.180045	0.067615	0.122003	0.0142448	0.0416474	0.217557	0.163013	0.0774454
77	0.018534	0.097187	0.180305	0.070543	0.122572	0.0105335	0.0450584	0.216684	0.157623	0.0809611		0.0179465	0.0983812	0.180121	0.0676316	0.122085	0.0140572	0.0415743	0.217624	0.163093	0.0774864
78	0.0183585	0.0972235	0.180382	0.0705604	0.12265	0.0103627	0.0449888	0.21675	0.157736	0.0809872		0.0177772	0.0984516	0.180194	0.0676494	0.122164	0.0138739	0.0415044	0.217688	0.16317	0.0775277
79	0.0181873	0.0972594	0.180457	0.0705786	0.122726	0.0101958	0.0449224	0.216815	0.157845	0.0810135		0.017612	0.0985205	0.180264	0.0676681	0.12224	0.0136948	0.0414376	0.217749	0.163244	0.077569
80	0.0180203	0.0972949	0.18053	0.0705976	0.122799	0.0100329	0.0448591	0.216876	0.15795	0.0810398		0.0174508	0.0985879	0.180331	0.0676878	0.122315	0.0135197	0.0413739	0.217808	0.163315	0.0776104
81	0.0178572	0.09733	0.1806	0.0706174	0.122871	0.00987364	0.0447987	0.216936	0.158051	0.0810663		0.0172934	0.098654	0.180396	0.0677084	0.122386	0.0133485	0.041313	0.217865	0.163384	0.0776518
82	0.0176981	0.0973645	0.180667	0.0706379	0.12294	0.00971807	0.0447412	0.216993	0.158148	0.0810927		0.0171398	0.0987187	0.180458	0.0677297	0.122456	0.0131811	0.0412549	0.217919	0.16345	0.0776932
83	0.0175427	0.0973985	0.180732	0.0706589	0.123006	0.00956601	0.0446864	0.217048	0.158242	0.0811192		0.0169897	0.0987819	0.180517	0.0677517	0.122524	0.0130173	0.0411994	0.217972	0.163513	0.0777345
84	0.0173909	0.097432	0.180795	0.0706805	0.123071	0.00941735	0.0446342	0.217101	0.158332	0.0811456		0.0168431	0.0988439	0.180575	0.0677743	0.122589	0.0128571	0.0411465	0.218022	0.163574	0.0777757
85	0.0172427	0.097465	0.180856	0.0707026	0.123134	0.009272	0.0445845	0.217152	0.158419	0.0811719		0.0166999	0.0989044	0.18063	0.0677975	0.122652	0.0127002	0.0410961	0.21807	0.163633	0.0778167
86	0.0170979	0.0974974	0.180915	0.0707251	0.123195	0.00912984	0.0445372	0.217201	0.158503	0.0811982		0.0165599	0.0989636	0.180683	0.0678212	0.122714	0.0125467	0.041048	0.218117	0.163689	0.0778575
87	0.0169565	0.0975293	0.180971	0.070748	0.123254	0.00899077	0.0444923	0.217249	0.158584	0.0812243		0.0164231	0.0990215	0.180734	0.0678454	0.122773	0.0123964	0.0410022	0.218162	0.163744	0.0778981
88	0.0168182	0.0975606	0.181026	0.0707712	0.123312	0.00885471	0.0444496	0.217295	0.158662	0.0812503		0.0162894	0.0990782	0.180783	0.0678699	0.122831	0.0122493	0.0409586	0.218205	0.163796	0.0779384
89	0.016683	0.0975914	0.18108	0.0707947	0.123367	0.00872156	0.0444091	0.217339	0.158738	0.0812762		0.0161587	0.0991335	0.180831	0.0678949	0.122887	0.0121051	0.0409171	0.218247	0.163847	0.0779785
90	0.0165509	0.0976216	0.181131	0.0708184	0.123421	0.00859123	0.0443706	0.217382	0.158811	0.0813019		0.0160308	0.0991876	0.180877	0.0679201	0.122941	0.0119639	0.0408775	0.218288	0.163896	0.0780182
91	0.0164217	0.0976513	0.181181	0.0708423	0.123474	0.00846364	0.0443341	0.217424	0.158881	0.0813274		0.0159058	0.0992405	0.180921	0.0679456	0.122994	0.0118255	0.0408399	0.218327	0.163943	0.0780576
92	0.0162954	0.0976804	0.181229	0.0708664	0.123524	0.00833871	0.0442995	0.217464	0.158949	0.0813527		0.0157834	0.0992921	0.180964	0.0679713	0.123045	0.0116899	0.0408042	0.218364	0.163989	0.0780966
93	0.0161718	0.097709	0.181276	0.0708907	0.123574	0.00821637	0.0442668	0.217503	0.159015	0.0813778		0.0156637	0.0993426	0.181005	0.0679972	0.123095	0.011557	0.0407703	0.218401	0.164033	0.0781353
94	0.016051	0.097737	0.181321	0.070915	0.123621	0.00809653	0.0442358	0.217541	0.159078	0.0814026		0.0155466	0.0993919	0.181045	0.0680232	0.123143	0.0114267	0.0407381	0.218436	0.164076	0.0781736
95	0.0159327	0.0977645	0.181366	0.0709394	0.123668	0.00797913	0.0442066	0.217577	0.15914	0.0814272		0.015432	0.0994401	0.181084	0.0680494	0.123189	0.0112989	0.0407075	0.21847	0.164117	0.0782114
96	0.015817	0.0977914	0.181408	0.0709639	0.123713	0.0078641	0.0441789	0.217613	0.159199	0.0814516		0.0153198	0.0994872	0.181121	0.0680757	0.123235	0.0111736	0.0406786	0.218504	0.164157	0.0782489
97	0.0157037	0.0978178	0.18145	0.0709883	0.123757	0.00775137	0.0441529	0.217647	0.159257	0.0814757		0.0152099	0.0995332	0.181157	0.068102	0.123279	0.0110507	0.0406511	0.218536	0.164196	0.0782859
98	0.0155929	0.0978437	0.18149	0.0710128	0.123799	0.00764087	0.0441283	0.21768	0.159313	0.0814996		0.0151024	0.0995781	0.181192	0.0681284	0.123321	0.0109301	0.0406252	0.218567	0.164233	0.0783225
99	0.0154843	0.097869	0.181529	0.0710372	0.12384	0.00753255	0.0441052	0.217713	0.159367	0.0815232		0.014997	0.099622	0.181226	0.0681547	0.123363	0.0108118	0.0406006	0.218597	0.164269	0.0783586
100	0.0153781	0.0978938	0.181567	0.0710616	0.12388	0.00742635	0.0440835	0.217744	0.159419	0.0815465		0.0148939	0.0996649	0.181259	0.0681811	0.123403	0.0106956	0.0405774	0.218626	0.164304	0.0783943
101	0.015274	0.0979181	0.181604	0.0710859	0.123919	0.00732221	0.0440632	0.217774	0.15947	0.0815695		0.0147928	0.0997068	0.181291	0.0682074	0.123442	0.0105817	0.0405555	0.218655	0.164339	0.0784295
102	0.0151721	0.0979418	0.18164	0.0711101	0.123957	0.00722007	0.0440441	0.217804	0.159519	0.0815922		0.0146938	0.0997477	0.181322	0.0682336	0.12348	0.0104698	0.0405349	0.218682	0.164372	0.0784642
103	0.0150723	0.0979651	0.181675	0.0711342	0.123994	0.00711988	0.0440263	0.217833	0.159566	0.0816146		0.0145968	0.0997876	0.181352	0.0682598	0.123517	0.0103599	0.0405155	0.218709	0.164404	0.0784985
104	0.0149745	0.0979879	0.181708	0.0711581	0.12403	0.0070216	0.0440097	0.217861	0.159613	0.0816368		0.0145017	0.0998267	0.181381	0.0682859	0.123553	0.0102521	0.0404972	0.218735	0.164435	0.0785323
105	0.0148787	0.0980101	0.181741	0.071182	0.124064	0.00692516	0.0439942	0.217888	0.159657	0.0816587		0.0144085	0.0998648	0.18141	0.0683119	0.123588	0.0101462	0.0404801	0.218761	0.164465	0.0785657
106	0.0147848	0.0980319	0.181773	0.0712057	0.124098	0.00683053	0.0439799	0.217914	0.159701	0.0816802		0.0143172	0.099902	0.181437	0.0683377	0.123622	0.0100421	0.040464	0.218785	0.164494	0.0785985
107	0.0146928	0.0980533	0.181805	0.0712292	0.124131	0.00673765	0.0439666	0.21794	0.159743	0.0817015		0.0142277	0.0999384	0.181464	0.0683634	0.123655	0.00993988	0.040449	0.218809	0.164523	0.0786309
108	0.0146026	0.0980741	0.181835	0.0712525	0.124163	0.00664648	0.0439543	0.217965	0.159784	0.0817224		0.0141399	0.099974	0.18149	0.068389	0.123687	0.00983945	0.040435	0.218833	0.164551	0.0786628
109	0.0145142	0.0980945	0.181865	0.0712757	0.124194	0.00655699	0.043943	0.217989	0.159824	0.0817431		0.0140538	0.100009	0.181515	0.0684143	0.123718	0.00974076	0.0404219	0.218856	0.164578	0.0786943
110	0.0144276	0.0981144	0.181893	0.0712987	0.124224	0.00646911	0.0439327	0.218013	0.159863	0.0817635		0.0139694	0.100043	0.18154	0.0684396	0.123748	0.00964377	0.0404097	0.218878	0.164604	0.0787252
111	0.0143426	0.0981339	0.181921	0.0713215	0.124254	0.00638283	0.0439232	0.218036	0.159901	0.0817835		0.0138867	0.100076	0.181564	0.0684646	0.123778	0.00954844	0.0403985	0.2189	0.164629	0.0787557
112	0.0142593	0.098153	0.181949	0.071344	0.124282	0.00629809	0.0439147	0.218059	0.159938	0.0818033		0.0138055	0.100108	0.181587	0.0684894	0.123807	0.00945472	0.040388	0.218921	0.164654	0.0787857
113	0.0141776	0.0981716	0.181975	0.0713664	0.12431	0.00621487	0.0439069	0.218081	0.159973	0.0818228		0.0137258	0.10014	0.18161	0.0685141	0.123835	0.00936259	0.0403784	0.218941	0.164678	0.0788153
114	0.0140975	0.0981898	0.182001	0.0713885	0.124337	0.00613311	0.0439	0.218102	0.160008	0.0818419		0.0136477	0.100171	0.181632	0.0685385	0.123862	0.00927199	0.0403696	0.218961	0.164702	0.0788444
115	0.0140189	0.0982076	0.182027	0.0714104	0.124364	0.0060528	0.0438938	0.218123	0.160042	0.0818608		0.013571	0.100201	0.181653	0.0685627	0.123888	0.00918289	0.0403615	0.218981	0.164725	0.078873
116	0.0139418	0.098225	0.182051	0.0714321	0.124389	0.00597388	0.0438884	0.218143	0.160075	0.0818794		0.0134958	0.100231	0.181674	0.0685867	0.123914	0.00909527	0.0403541	0.219	0.164747	0.0789011
117	0.0138662	0.098242	0.182075	0.0714536	0.124415	0.00589634	0.0438837	0.218163	0.160107	0.0818977		0.0134219	0.10026	0.181695	0.0686105	0.12394	0.00900907	0.0403475	0.219019	0.164769	0.0789289
118	0.013792	0.0982586	0.182099	0.0714748	0.124439	0.00582014	0.0438797	0.218183	0.160139	0.0819157		0.0133495	0.100288	0.181715	0.068634	0.123964	0.00892428	0.0403415	0.219037	0.16479	0.0789561
119	0.0137192	0.0982749	0.182122	0.0714957	0.124463	0.00574524	0.0438763	0.218202	0.160169	0.0819334		0.0132784	0.100316	0.181735	0.0686573	0.123988	0.00884085	0.0403361	0.219055	0.164811	0.078983
120	0.0136477	0.0982908	0.182144	0.0715164	0.124486	0.00567162	0.0438736	0.21822	0.160199	0.0819509		0.0132085	0.100343	0.181754	0.0686804	0.124012	0.00875876	0.0403313	0.219072	0.164831	0.0790093
121	0.0135776	0.0983063	0.182166	0.0715369	0.124509	0.00559925	0.0438715	0.218238	0.160228	0.081968		0.01314	0.100369	0.181772	0.0687032	0.124034	0.00867798	0.0403272	0.219089	0.164851	0.0790353
122	0.0135088	0.0983214	0.182187	0.0715571	0.124531	0.0055281	0.0438699	0.218256	0.160256	0.0819849		0.0130727	0.100395	0.181791	0.0687258	0.124057	0.00859847	0.0403236	0.219106	0.164871	0.0790608
123	0.0134412	0.0983362	0.182208	0.0715771	0.124552	0.00545814	0.0438689	0.218273	0.160284	0.0820015		0.0130066	0.10042	0.181808	0.0687481	0.124079	0.00852021	0.0403205	0.219122	0.164889	0.0790859
124	0.0133749	0.0983507	0.182228	0.0715968	0.124573	0.00538934	0.0438684	0.21829	0.160311	0.0820179		0.0129417	0.100445	0.181826	0.0687702	0.1241	0.00844317	0.040318	0.219138	0.164908	0.0791106
125	0.0133097	0.0983648	0.182248	0.0716162	0.124594	0.00532169	0.0438685	0.218306	0.160337	0.0820339		0.012878	0.100469	0.181843	0.068792	0.12412	0.00836732	0.040316	0.219154	0.164926	0.0791349
126	0.0132458	0.0983787	0.182267	0.0716354	0.124614	0.00525514	0.043869	0.218322	0.160363	0.0820498		0.0128154	0.100493	0.181859	0.0688136	0.124141	0.00829264	0.0403144	0.219169	0.164943	0.0791587
127	0.013183	0.0983922	0.182286	0.0716544	0.124634	0.00518969	0.04387	0.218338	0.160388	0.0820653		0.0127539	0.100516	0.181876	0.0688349	0.12416	0.0082191	0.0403133	0.219184	0.164961	0.0791822
128	0.0131214	0.0984053	0.182305	0.0716731	0.124653	0.0051253	0.0438715	0.218353	0.160412	0.0820806		0.0126936	0.100539	0.181892	0.068856	0.12418	0.00814668	0.0403127	0.219199	0.164977	0.0792053
129	0.0130608	0.0984182	0.182323	0.0716915	0.124671	0.00506196	0.0438733	0.218368	0.160436	0.0820956		0.0126342	0.100561	0.181907	0.0688768	0.124199	0.00807535	0.0403124	0.219213	0.164994	0.0792279
130	0.0130013	0.0984308	0.182341	0.0717097	0.12469	0.00499963	0.0438756	0.218383	0.16046	0.0821104		0.012576	0.100582	0.181922	0.0688973	0.124217	0.00800509	0.0403126	0.219227	0.16501	0.0792502
131	0.0129429	0.0984431	0.182358	0.0717276	0.124707	0.00493831	0.0438783	0.218397	0.160483	0.0821249		0.0125187	0.100604	0.181937	0.0689176	0.124235	0.00793588	0.0403131	0.219241	0.165026	0.0792721
132	0.0128855	0.0984552	0.182375	0.0717453	0.124725	0.00487796	0.0438813	0.218411	0.160505	0.0821392		0.0124624	0.100625	0.181952	0.0689377	0.124253	0.00786769	0.040314	0.219254	0.165041	0.0792937
133	0.0128291	0.0984669	0.182391	0.0717627	0.124742	0.00481857	0.0438847	0.218425	0.160527	0.0821533		0.0124071	0.100645	0.181966	0.0689575	0.12427	0.00780051	0.0403153	0.219268	0.165056	0.0793149
134	0.0127737	0.0984784	0.182407	0.0717799	0.124758	0.00476011	0.0438885	0.218438	0.160548	0.0821671		0.0123528	0.100665	0.18198	0.068977	0.124287	0.00773431	0.0403169	0.219281	0.165071	0.0793357
135	0.0127193	0.0984896	0.182423	0.0717968	0.124775	0.00470257	0.0438926	0.218451	0.160569	0.0821806		0.0122994	0.100684	0.181994	0.0689963	0.124303	0.00766907	0.0403189	0.219293	0.165086	0.0793562
136	0.0126658	0.0985006	0.182439	0.0718135	0.124791	0.00464594	0.043897	0.218464	0.16059	0.082194		0.0122469	0.100704	0.182007	0.0690154	0.124319	0.00760477	0.0403211	0.219306	0.1651	0.0793763
137	0.0126132	0.0985113	0.182454	0.07183	0.124806	0.00459018	0.0439016	0.218477	0.16061	0.0822071		0.0121953	0.100722	0.182021	0.0690342	0.124335	0.0075414	0.0403236	0.219318	0.165114	0.0793961
138	0.0125616	0.0985218	0.182469	0.0718462	0.124821	0.00453528	0.0439066	0.218489	0.16063	0.08222		0.0121446	0.100741	0.182034	0.0690527	0.12435	0.00747893	0.0403264	0.21933	0.165127	0.0794155
139	0.0125108	0.098532	0.182483	0.0718621	0.124836	0.00448123	0.0439118	0.218501	0.160649	0.0822327		0.0120948	0.100759	0.182046	0.069071	0.124366	0.00741735	0.0403295	0.219342	0.165141	0.0794346
140	0.0124609	0.098542	0.182497	0.0718779	0.124851	0.004428	0.0439173	0.218513	0.160668	0.0822451		0.0120458	0.100776	0.182059	0.069089	0.12438	0.00735663	0.0403329	0.219353	0.165154	0.0794534
141	0.0124119	0.0985518	0.182511	0.0718933	0.124865	0.00437559	0.0439231	0.218524	0.160686	0.0822574		0.0119976	0.100794	0.182071	0.0691069	0.124395	0.00729677	0.0403364	0.219365	0.165167	0.0794719
142	0.0123637	0.0985613	0.182525	0.0719086	0.124879	0.00432397	0.043929	0.218536	0.160704	0.0822694		0.0119502	0.100811	0.182083	0.0691244	0.124409	0.00723774	0.0403403	0.219376	0.165179	0.07949
143	0.0123163	0.0985707	0.182538	0.0719236	0.124893	0.00427313	0.0439352	0.218547	0.160722	0.0822813		0.0119036	0.100827	0.182095	0.0691418	0.124423	0.00717953	0.0403443	0.219387	0.165191	0.0795079
144	0.0122697	0.0985798	0.182551	0.0719384	0.124906	0.00422305	0.0439416	0.218558	0.16074	0.0822929		0.0118578	0.100844	0.182106	0.0691589	0.124437	0.00712213	0.0403485	0.219397	0.165204	0.0795254
145	0.0122239	0.0985888	0.182564	0.071953	0.124919	0.00417373	0.0439482	0.218568	0.160757	0.0823043		0.0118128	0.10086	0.182117	0.0691757	0.12445	0.00706551	0.040353	0.219408	0.165215	0.0795426
146	0.0121788	0.0985975	0.182576	0.0719673	0.124932	0.00412514	0.043955	0.218579	0.160773	0.0823156		0.0117685	0.100875	0.182129	0.0691923	0.124463	0.00700966	0.0403576	0.219418	0.165227	0.0795596
147	0.0121345	0.098606	0.182589	0.0719814	0.124945	0.00407726	0.043962	0.218589	0.16079	0.0823266		0.0117249	0.100891	0.18214	0.0692087	0.124476	0.00695457	0.0403624	0.219428	0.165239	0.0795763
148	0.0120909	0.0986144	0.182601	0.0719953	0.124957	0.0040301	0.0439691	0.218599	0.160806	0.0823375		0.0116821	0.100906	0.18215	0.0692249	0.124488	0.00690023	0.0403674	0.219438	0.16525	0.0795927
149	0.0120481	0.0986225	0.182612	0.072009	0.124969	0.00398363	0.0439764	0.218609	0.160822	0.0823481		0.0116399	0.100921	0.182161	0.0692409	0.124501	0.00684661	0.0403726	0.219448	0.165261	0.0796088
150	0.012006	0.0986305	0.182624	0.0720225	0.124981	0.00393784	0.0439838	0.218619	0.160837	0.0823586		0.0115985	0.100935	0.182171	0.0692566	0.124513	0.0067937	0.0403779	0.219458	0.165272	0.0796246
151	0.0119645	0.0986383	0.182635	0.0720358	0.124993	0.00389271	0.0439914	0.218628	0.160852	0.082369		0.0115577	0.100949	0.182181	0.0692721	0.124525	0.0067415	0.0403833	0.219467	0.165282	0.0796402
152	0.0119238	0.098646	0.182646	0.0720488	0.125004	0.00384824	0.0439991	0.218638	0.160867	0.0823791		0.0115176	0.100963	0.182191	0.0692874	0.124536	0.00668999	0.0403889	0.219477	0.165293	0.0796555
153	0.0118837	0.0986534	0.182657	0.0720617	0.125015	0.00380442	0.044007	0.218647	0.160882	0.0823891		0.0114781	0.100977	0.182201	0.0693025	0.124548	0.00663915	0.0403946	0.219486	0.165303	0.0796706
154	0.0118442	0.0986607	0.182668	0.0720743	0.125026	0.00376122	0.0440149	0.218656	0.160896	0.0823989		0.0114393	0.100991	0.182211	0.0693173	0.124559	0.00658898	0.0404004	0.219495	0.165313	0.0796854
155	0.0118054	0.0986679	0.182678	0.0720868	0.125037	0.00371865	0.044023	0.218664	0.16091	0.0824085		0.0114011	0.101004	0.18222	0.069332	0.12457	0.00653946	0.0404064	0.219504	0.165323	0.0797
156	0.0117673	0.0986749	0.182688	0.072099	0.125048	0.00367668	0.0440311	0.218673	0.160924	0.082418		0.0113635	0.101017	0.18223	0.0693464	0.124581	0.00649057	0.0404124	0.219512	0.165333	0.0797143
157	0.0117297	0.0986817	0.182699	0.0721111	0.125058	0.00363531	0.0440394	0.218681	0.160938	0.0824273		0.0113265	0.10103	0.182239	0.0693607	0.124592	0.00644232	0.0404186	0.219521	0.165343	0.0797284
158	0.0116928	0.0986884	0.182708	0.0721229	0.125068	0.00359452	0.0440477	0.21869	0.160951	0.0824364		0.0112901	0.101042	0.182248	0.0693747	0.124602	0.00639468	0.0404249	0.219529	0.165352	0.0797423
159	0.0116564	0.098695	0.182718	0.0721346	0.125078	0.00355431	0.0440561	0.218698	0.160964	0.0824454		0.0112543	0.101054	0.182257	0.0693886	0.124612	0.00634765	0.0404312	0.219538	0.165361	0.0797559
160	0.0116206	0.0987014	0.182728	0.0721461	0.125088	0.00351466	0.0440646	0.218706	0.160977	0.0824543		0.011219	0.101066	0.182265	0.0694022	0.124622	0.00630122	0.0404376	0.219546	0.165371	0.0797693
161	0.0115854	0.0987077	0.182737	0.0721574	0.125097	0.00347558	0.0440732	0.218714	0.16099	0.082463		0.0111843	0.101078	0.182274	0.0694157	0.124632	0.00625536	0.0404441	0.219554	0.165379	0.0797825
162	0.0115508	0.0987138	0.182746	0.0721686	0.125107	0.00343703	0.0440818	0.218722	0.161002	0.0824716		0.0111502	0.10109	0.182282	0.0694289	0.124642	0.00621009	0.0404507	0.219562	0.165388	0.0797955
163	0.0115167	0.0987198	0.182755	0.0721795	0.125116	0.00339902	0.0440905	0.218729	0.161014	0.08248		0.0111166	0.101102	0.182291	0.069442	0.124651	0.00616537	0.0404573	0.21957	0.165397	0.0798082
164	0.0114832	0.0987257	0.182764	0.0721903	0.125125	0.00336154	0.0440993	0.218737	0.161026	0.0824882		0.0110836	0.101113	0.182299	0.0694549	0.124661	0.00612122	0.040464	0.219577	0.165406	0.0798208
165	0.0114501	0.0987315	0.182772	0.0722009	0.125134	0.00332457	0.0441081	0.218744	0.161038	0.0824964		0.011051	0.101124	0.182307	0.0694676	0.12467	0.0060776	0.0404708	0.219585	0.165414	0.0798332
166	0.0114176	0.0987371	0.182781	0.0722113	0.125143	0.00328812	0.0441169	0.218751	0.16105	0.0825044		0.011019	0.101135	0.182315	0.0694801	0.124679	0.00603453	0.0404776	0.219592	0.165422	0.0798453
167	0.0113856	0.0987426	0.182789	0.0722216	0.125152	0.00325216	0.0441258	0.218758	0.161061	0.0825122		0.0109874	0.101145	0.182323	0.0694925	0.124688	0.00599198	0.0404845	0.2196	0.16543	0.0798573
168	0.0113542	0.0987481	0.182797	0.0722317	0.12516	0.00321669	0.0441347	0.218765	0.161072	0.08252		0.0109564	0.101156	0.18233	0.0695046	0.124697	0.00594994	0.0404914	0.219607	0.165438	0.0798691
169	0.0113232	0.0987534	0.182805	0.0722417	0.125169	0.00318171	0.0441436	0.218772	0.161083	0.0825276		0.0109258	0.101166	0.182338	0.0695166	0.124705	0.00590842	0.0404983	0.219614	0.165446	0.0798806
170	0.0112927	0.0987585	0.182813	0.0722515	0.125177	0.0031472	0.0441525	0.218779	0.161094	0.0825351		0.0108958	0.101177	0.182345	0.0695284	0.124714	0.0058674	0.0405053	0.219621	0.165454	0.0798921
171	0.0112626	0.0987636	0.182821	0.0722611	0.125185	0.00311315	0.0441615	0.218785	0.161105	0.0825424		0.0108662	0.101187	0.182353	0.0695401	0.124722	0.00582686	0.0405123	0.219628	0.165462	0.0799033
172	0.011233	0.0987686	0.182828	0.0722706	0.125193	0.00307957	0.0441705	0.218792	0.161115	0.0825497		0.010837	0.101196	0.18236	0.0695516	0.124731	0.00578682	0.0405193	0.219635	0.165469	0.0799143
173	0.0112039	0.0987735	0.182836	0.0722799	0.125201	0.00304643	0.0441795	0.218798	0.161126	0.0825568		0.0108083	0.101206	0.182367	0.0695629	0.124739	0.00574724	0.0405264	0.219641	0.165477	0.0799252
174	0.0111753	0.0987783	0.182843	0.0722891	0.125208	0.00301374	0.0441885	0.218804	0.161136	0.0825638		0.01078	0.101216	0.182374	0.0695741	0.124747	0.00570814	0.0405334	0.219648	0.165484	0.0799359
175	0.011147	0.098783	0.18285	0.0722981	0.125216	0.00298149	0.0441975	0.21881	0.161146	0.0825707		0.0107522	0.101225	0.182381	0.0695851	0.124754	0.0056695	0.0405405	0.219654	0.165491	0.0799464
176	0.0111192	0.0987876	0.182857	0.072307	0.125223	0.00294966	0.0442065	0.218816	0.161156	0.0825775		0.0107248	0.101234	0.182388	0.069596	0.124762	0.0056313	0.0405476	0.219661	0.165498	0.0799568
177	0.0110919	0.0987921	0.182864	0.0723158	0.125231	0.00291825	0.0442155	0.218822	0.161165	0.0825842		0.0106979	0.101243	0.182395	0.0696067	0.12477	0.00559356	0.0405548	0.219667	0.165505	0.079967
178	0.0110649	0.0987965	0.182871	0.0723244	0.125238	0.00288726	0.0442246	0.218828	0.161175	0.0825907		0.0106713	0.101252	0.182401	0.0696173	0.124777	0.00555625	0.0405619	0.219673	0.165512	0.0799771
179	0.0110384	0.0988008	0.182878	0.0723329	0.125245	0.00285668	0.0442336	0.218834	0.161184	0.0825972		0.0106451	0.101261	0.182408	0.0696277	0.124784	0.00551938	0.040569	0.219679	0.165519	0.079987
180	0.0110123	0.098805	0.182884	0.0723412	0.125252	0.0028265	0.0442425	0.218839	0.161193	0.0826036		0.0106194	0.10127	0.182414	0.0696379	0.124792	0.00548292	0.0405761	0.219685	0.165526	0.0799968
181	0.0109865	0.0988092	0.182891	0.0723494	0.125259	0.00279671	0.0442515	0.218845	0.161202	0.0826098		0.010594	0.101278	0.182421	0.0696481	0.124799	0.00544689	0.0405833	0.219691	0.165532	0.0800064
182	0.0109612	0.0988133	0.182897	0.0723575	0.125265	0.00276732	0.0442605	0.21885	0.161211	0.082616		0.0105691	0.101287	0.182427	0.069658	0.124806	0.00541127	0.0405904	0.219697	0.165539	0.0800158
183	0.0109362	0.0988172	0.182904	0.0723654	0.125272	0.0027383	0.0442694	0.218856	0.16122	0.082622		0.0105445	0.101295	0.182433	0.0696679	0.124813	0.00537605	0.0405975	0.219703	0.165545	0.0800251
184	0.0109117	0.0988212	0.18291	0.0723733	0.125278	0.00270966	0.0442784	0.218861	0.161229	0.082628		0.0105202	0.101303	0.182439	0.0696776	0.12482	0.00534123	0.0406046	0.219709	0.165551	0.0800343
185	0.0108875	0.098825	0.182916	0.072381	0.125285	0.00268139	0.0442873	0.218866	0.161237	0.0826339		0.0104964	0.101311	0.182445	0.0696871	0.124826	0.0053068	0.0406117	0.219714	0.165558	0.0800434
186	0.0108636	0.0988288	0.182922	0.0723886	0.125291	0.00265349	0.0442961	0.218871	0.161246	0.0826396		0.0104729	0.101319	0.182451	0.0696966	0.124833	0.00527276	0.0406188	0.21972	0.165564	0.0800523
187	0.0108401	0.0988325	0.182928	0.072396	0.125297	0.00262594	0.044305	0.218876	0.161254	0.0826453		0.0104498	0.101327	0.182457	0.0697059	0.124839	0.0052391	0.0406259	0.219725	0.16557	0.080061
188	0.010817	0.0988361	0.182933	0.0724034	0.125303	0.00259875	0.0443138	0.218881	0.161262	0.0826509		0.010427	0.101335	0.182462	0.069715	0.124846	0.00520581	0.040633	0.219731	0.165576	0.0800697
189	0.0107942	0.0988396	0.182939	0.0724106	0.12531	0.00257191	0.0443226	0.218886	0.16127	0.0826564		0.0104045	0.101342	0.182468	0.0697241	0.124852	0.00517289	0.04064	0.219736	0.165582	0.0800782
190	0.0107717	0.0988431	0.182944	0.0724177	0.125315	0.0025454	0.0443314	0.218891	0.161278	0.0826619		0.0103824	0.10135	0.182474	0.069733	0.124858	0.00514033	0.0406471	0.219741	0.165588	0.0800866
191	0.0107496	0.0988466	0.18295	0.0724247	0.125321	0.00251924	0.0443401	0.218896	0.161286	0.0826672		0.0103607	0.101357	0.182479	0.0697418	0.124865	0.00510813	0.0406541	0.219746	0.165593	0.0800949
192	0.0107278	0.0988499	0.182955	0.0724316	0.125327	0.0024934	0.0443488	0.2189	0.161293	0.0826725		0.0103392	0.101364	0.182485	0.0697505	0.124871	0.00507629	0.0406611	0.219752	0.165599	0.080103
193	0.0107064	0.0988532	0.182961	0.0724384	0.125333	0.0024679	0.0443574	0.218905	0.161301	0.0826776		0.0103181	0.101371	0.18249	0.0697591	0.124877	0.00504479	0.040668	0.219757	0.165604	0.0801111
194	0.0106852	0.0988565	0.182966	0.0724451	0.125338	0.00244271	0.044366	0.218909	0.161308	0.0826827		0.0102973	0.101378	0.182495	0.0697675	0.124882	0.00501363	0.040675	0.219762	0.16561	0.080119
195	0.0106644	0.0988596	0.182971	0.0724517	0.125344	0.00241784	0.0443746	0.218914	0.161316	0.0826878		0.0102768	0.101385	0.1825	0.0697758	0.124888	0.0049828	0.0406819	0.219766	0.165615	0.0801268
196	0.0106439	0.0988627	0.182976	0.0724582	0.125349	0.00239328	0.0443831	0.218918	0.161323	0.0826927		0.0102566	0.101392	0.182506	0.0697841	0.124894	0.00495231	0.0406888	0.219771	0.165621	0.0801345
197	0.0106237	0.0988658	0.182981	0.0724646	0.125355	0.00236904	0.0443916	0.218922	0.16133	0.0826976		0.0102367	0.101399	0.182511	0.0697922	0.1249	0.00492215	0.0406956	0.219776	0.165626	0.0801421
198	0.0106037	0.0988688	0.182986	0.0724709	0.12536	0.00234509	0.0444001	0.218926	0.161337	0.0827024		0.0102171	0.101406	0.182516	0.0698002	0.124905	0.0048923	0.0407025	0.219781	0.165631	0.0801495
199	0.0105841	0.0988718	0.182991	0.0724771	0.125365	0.00232144	0.0444085	0.218931	0.161344	0.0827071		0.0101978	0.101412	0.182521	0.0698081	0.124911	0.00486278	0.0407093	0.219785	0.165636	0.0801569
200	0.0105648	0.0988747	0.182995	0.0724832	0.12537	0.00229808	0.0444168	0.218935	0.161351	0.0827118		0.0101788	0.101419	0.182525	0.0698158	0.124916	0.00483356	0.040716	0.21979	0.165641	0.0801642
201	0.0105457	0.0988775	0.183	0.0724892	0.125375	0.00227502	0.0444251	0.218939	0.161357	0.0827163		0.0101601	0.101425	0.18253	0.0698235	0.124921	0.00480466	0.0407228	0.219795	0.165646	0.0801713
202	0.0105269	0.0988803	0.183005	0.0724951	0.12538	0.00225224	0.0444334	0.218943	0.161364	0.0827208		0.0101417	0.101431	0.182535	0.0698311	0.124927	0.00477606	0.0407295	0.219799	0.165651	0.0801784
203	0.0105084	0.098883	0.183009	0.0725009	0.125385	0.00222974	0.0444416	0.218947	0.16137	0.0827253		0.0101235	0.101437	0.18254	0.0698386	0.124932	0.00474775	0.0407361	0.219803	0.165656	0.0801854
204	0.0104902	0.0988857	0.183013	0.0725066	0.12539	0.00220751	0.0444498	0.21895	0.161377	0.0827297		0.0101056	0.101443	0.182544	0.0698459	0.124937	0.00471974	0.0407428	0.219808	0.165661	0.0801922
205	0.0104722	0.0988884	0.183018	0.0725123	0.125395	0.00218556	0.0444579	0.218954	0.161383	0.082734		0.010088	0.10145	0.182549	0.0698532	0.124942	0.00469203	0.0407494	0.219812	0.165666	0.080199
206	0.0104545	0.098891	0.183022	0.0725178	0.125399	0.00216388	0.0444659	0.218958	0.161389	0.0827382		0.0100706	0.101455	0.182553	0.0698604	0.124947	0.0046646	0.0407559	0.219816	0.16567	0.0802057
207	0.0104371	0.0988935	0.183026	0.0725233	0.125404	0.00214246	0.0444739	0.218962	0.161395	0.0827424		0.0100535	0.101461	0.182558	0.0698675	0.124952	0.00463745	0.0407625	0.219821	0.165675	0.0802123
208	0.0104199	0.0988961	0.183031	0.0725287	0.125408	0.00212131	0.0444819	0.218965	0.161402	0.0827466		0.0100366	0.101467	0.182562	0.0698745	0.124957	0.00461058	0.0407689	0.219825	0.16568	0.0802188
209	0.0104029	0.0988985	0.183035	0.072534	0.125413	0.00210041	0.0444898	0.218969	0.161407	0.0827506		0.01002	0.101473	0.182567	0.0698814	0.124962	0.00458398	0.0407754	0.219829	0.165684	0.0802252
210	0.0103862	0.098901	0.183039	0.0725393	0.125417	0.00207976	0.0444976	0.218972	0.161413	0.0827546		0.0100036	0.101478	0.182571	0.0698882	0.124966	0.00455765	0.0407818	0.219833	0.165689	0.0802315
211	0.0103697	0.0989033	0.183043	0.0725444	0.125422	0.00205937	0.0445054	0.218976	0.161419	0.0827586		0.00998752	0.101484	0.182575	0.0698949	0.124971	0.0045316	0.0407882	0.219837	0.165693	0.0802378
212	0.0103535	0.0989057	0.183047	0.0725495	0.125426	0.00203922	0.0445131	0.218979	0.161425	0.0827625		0.00997163	0.101489	0.182579	0.0699015	0.124976	0.0045058	0.0407945	0.219841	0.165697	0.0802439
213	0.0103375	0.098908	0.18305	0.0725545	0.12543	0.00201931	0.0445208	0.218982	0.161431	0.0827663		0.00995598	0.101495	0.182584	0.0699081	0.12498	0.00448027	0.0408008	0.219845	0.165702	0.08025
214	0.0103218	0.0989102	0.183054	0.0725594	0.125434	0.00199964	0.0445284	0.218986	0.161436	0.0827701		0.00994057	0.1015	0.182588	0.0699145	0.124985	0.00445499	0.040807	0.219849	0.165706	0.080256
215	0.0103062	0.0989125	0.183058	0.0725643	0.125439	0.00198021	0.044536	0.218989	0.161442	0.0827738		0.00992538	0.101505	0.182592	0.0699209	0.124989	0.00442996	0.0408132	0.219852	0.16571	0.0802619
216	0.0102909	0.0989147	0.183062	0.0725691	0.125443	0.00196101	0.0445435	0.218992	0.161447	0.0827775		0.00991041	0.101511	0.182596	0.0699272	0.124994	0.00440518	0.0408194	0.219856	0.165714	0.0802677
217	0.0102758	0.0989168	0.183065	0.0725738	0.125447	0.00194204	0.044551	0.218995	0.161452	0.0827811		0.00989566	0.101516	0.1826	0.0699334	0.124998	0.00438065	0.0408255	0.21986	0.165718	0.0802735
218	0.010261	0.0989189	0.183069	0.0725785	0.125451	0.0019233	0.0445584	0.218998	0.161458	0.0827847		0.00988114	0.101521	0.182603	0.0699396	0.125002	0.00435636	0.0408316	0.219864	0.165722	0.0802792
219	0.0102463	0.098921	0.183072	0.072583	0.125454	0.00190478	0.0445657	0.219001	0.161463	0.0827882		0.00986682	0.101526	0.182607	0.0699456	0.125006	0.00433231	0.0408376	0.219867	0.165726	0.0802848
220	0.0102318	0.098923	0.183076	0.0725876	0.125458	0.00188648	0.044573	0.219004	0.161468	0.0827917		0.00985272	0.101531	0.182611	0.0699516	0.125011	0.0043085	0.0408436	0.219871	0.16573	0.0802903
221	0.0102176	0.0989251	0.183079	0.072592	0.125462	0.0018684	0.0445802	0.219007	0.161473	0.0827951		0.00983883	0.101536	0.182615	0.0699575	0.125015	0.00428492	0.0408495	0.219874	0.165734	0.0802958
222	0.0102035	0.098927	0.183083	0.0725964	0.125466	0.00185053	0.0445874	0.21901	0.161478	0.0827985		0.00982514	0.101541	0.182619	0.0699634	0.125019	0.00426157	0.0408554	0.219878	0.165738	0.0803012
223	0.0101897	0.098929	0.183086	0.0726007	0.125469	0.00183287	0.0445945	0.219013	0.161483	0.0828018		0.00981165	0.101545	0.182622	0.0699691	0.125023	0.00423845	0.0408613	0.219881	0.165742	0.0803065
224	0.010176	0.0989309	0.183089	0.072605	0.125473	0.00181542	0.0446015	0.219016	0.161488	0.0828051		0.00979836	0.10155	0.182626	0.0699748	0.125027	0.00421555	0.0408671	0.219885	0.165745	0.0803118
225	0.0101626	0.0989328	0.183092	0.0726092	0.125477	0.00179817	0.0446085	0.219019	0.161492	0.0828084		0.00978527	0.101555	0.182629	0.0699804	0.125031	0.00419287	0.0408729	0.219888	0.165749	0.080317
226	0.0101493	0.0989346	0.183096	0.0726133	0.12548	0.00178113	0.0446155	0.219022	0.161497	0.0828115		0.00977236	0.101559	0.182633	0.0699859	0.125034	0.00417041	0.0408786	0.219891	0.165753	0.0803221
227	0.0101363	0.0989365	0.183099	0.0726174	0.125484	0.00176429	0.0446224	0.219024	0.161502	0.0828147		0.00975965	0.101564	0.182636	0.0699914	0.125038	0.00414816	0.0408843	0.219895	0.165756	0.0803272
228	0.0101234	0.0989383	0.183102	0.0726214	0.125487	0.00174764	0.0446292	0.219027	0.161506	0.0828178		0.00974713	0.101568	0.18264	0.0699968	0.125042	0.00412613	0.04089	0.219898	0.16576	0.0803322
229	0.0101107	0.09894	0.183105	0.0726254	0.125491	0.00173119	0.0446359	0.21903	0.161511	0.0828209		0.00973479	0.101573	0.182643	0.0700022	0.125046	0.0041043	0.0408956	0.219901	0.165763	0.0803371
230	0.0100981	0.0989418	0.183108	0.0726293	0.125494	0.00171493	0.0446426	0.219032	0.161515	0.0828239		0.00972264	0.101577	0.182647	0.0700074	0.12505	0.00408268	0.0409011	0.219904	0.165767	0.080342
231	0.0100858	0.0989435	0.183111	0.0726331	0.125497	0.00169886	0.0446493	0.219035	0.16152	0.0828269		0.00971066	0.101581	0.18265	0.0700126	0.125053	0.00406127	0.0409066	0.219907	0.16577	0.0803468
232	0.0100736	0.0989451	0.183114	0.0726369	0.125501	0.00168297	0.0446559	0.219037	0.161524	0.0828298		0.00969886	0.101586	0.182653	0.0700178	0.125057	0.00404006	0.0409121	0.21991	0.165774	0.0803515
233	0.0100616	0.0989468	0.183117	0.0726406	0.125504	0.00166727	0.0446624	0.21904	0.161528	0.0828327		0.00968723	0.10159	0.182656	0.0700229	0.12506	0.00401905	0.0409175	0.219914	0.165777	0.0803562
234	0.0100498	0.0989484	0.18312	0.0726443	0.125507	0.00165175	0.0446689	0.219042	0.161532	0.0828356		0.00967577	0.101594	0.18266	0.0700279	0.125064	0.00399823	0.0409229	0.219917	0.16578	0.0803609
235	0.0100381	0.09895	0.183122	0.072648	0.12551	0.00163641	0.0446753	0.219045	0.161537	0.0828384		0.00966449	0.101598	0.182663	0.0700328	0.125067	0.00397761	0.0409282	0.21992	0.165784	0.0803654
236	0.0100266	0.0989516	0.183125	0.0726516	0.125513	0.00162125	0.0446816	0.219047	0.161541	0.0828412		0.00965337	0.101602	0.182666	0.0700377	0.125071	0.00395718	0.0409335	0.219923	0.165787	0.08037
237	0.0100152	0.0989532	0.183128	0.0726551	0.125516	0.00160626	0.0446879	0.21905	0.161545	0.0828439		0.00964241	0.101606	0.182669	0.0700426	0.125074	0.00393694	0.0409388	0.219925	0.16579	0.0803744
238	0.010004	0.0989547	0.18313	0.0726586	0.125519	0.00159145	0.0446942	0.219052	0.161549	0.0828466		0.00963161	0.10161	0.182672	0.0700474	0.125077	0.00391688	0.040944	0.219928	0.165793	0.0803788
239	0.00999301	0.0989562	0.183133	0.072662	0.125522	0.0015768	0.0447004	0.219054	0.161553	0.0828493		0.00962098	0.101614	0.182675	0.0700521	0.125081	0.00389701	0.0409491	0.219931	0.165796	0.0803832
240	0.00998214	0.0989577	0.183136	0.0726654	0.125525	0.00156232	0.0447065	0.219056	0.161557	0.082852		0.0096105	0.101618	0.182678	0.0700567	0.125084	0.00387733	0.0409542	0.219934	0.165799	0.0803875
241	0.00997141	0.0989591	0.183138	0.0726688	0.125528	0.00154801	0.0447126	0.219059	0.16156	0.0828546		0.00960018	0.101622	0.182681	0.0700614	0.125087	0.00385782	0.0409593	0.219937	0.165803	0.0803918
242	0.00996084	0.0989606	0.183141	0.0726721	0.125531	0.00153386	0.0447186	0.219061	0.161564	0.0828571		0.00959	0.101625	0.182684	0.0700659	0.12509	0.00383849	0.0409644	0.21994	0.165806	0.080396
243	0.00995042	0.098962	0.183143	0.0726753	0.125534	0.00151987	0.0447245	0.219063	0.161568	0.0828597		0.00957998	0.101629	0.182687	0.0700704	0.125094	0.00381934	0.0409693	0.219942	0.165809	0.0804001
244	0.00994014	0.0989634	0.183146	0.0726785	0.125537	0.00150604	0.0447304	0.219065	0.161572	0.0828622		0.00957011	0.101633	0.18269	0.0700749	0.125097	0.00380036	0.0409743	0.219945	0.165812	0.0804042
245	0.00993	0.0989648	0.183148	0.0726817	0.125539	0.00149237	0.0447363	0.219067	0.161575	0.0828646		0.00956038	0.101637	0.182693	0.0700793	0.1251	0.00378155	0.0409792	0.219948	0.165814	0.0804083
246	0.00992	0.0989661	0.183151	0.0726848	0.125542	0.00147885	0.0447421	0.219069	0.161579	0.0828671		0.0095508	0.10164	0.182696	0.0700836	0.125103	0.00376291	0.040984	0.21995	0.165817	0.0804123
247	0.00991015	0.0989675	0.183153	0.0726879	0.125545	0.00146549	0.0447478	0.219071	0.161582	0.0828695		0.00954136	0.101644	0.182698	0.0700879	0.125106	0.00374443	0.0409889	0.219953	0.16582	0.0804163
248	0.00990043	0.0989688	0.183155	0.0726909	0.125547	0.00145228	0.0447535	0.219074	0.161586	0.0828719		0.00953206	0.101647	0.182701	0.0700921	0.125109	0.00372613	0.0409936	0.219956	0.165823	0.0804202
249	0.00989085	0.0989701	0.183158	0.0726939	0.12555	0.00143921	0.0447591	0.219076	0.161589	0.0828742		0.00952289	0.101651	0.182704	0.0700963	0.125112	0.00370798	0.0409984	0.219958	0.165826	0.0804241
250	0.0098814	0.0989713	0.18316	0.0726969	0.125553	0.00142629	0.0447647	0.219077	0.161593	0.0828765		0.00951387	0.101654	0.182706	0.0701005	0.125115	0.00369	0.0410031	0.219961	0.165829	0.0804279
251	0.00987208	0.0989726	0.183162	0.0726998	0.125555	0.00141352	0.0447702	0.219079	0.161596	0.0828788		0.00950497	0.101658	0.182709	0.0701046	0.125118	0.00367218	0.0410077	0.219963	0.165831	0.0804317
252	0.00986289	0.0989738	0.183164	0.0727027	0.125558	0.0014009	0.0447757	0.219081	0.1616	0.0828811		0.00949621	0.101661	0.182712	0.0701086	0.125121	0.00365451	0.0410123	0.219966	0.165834	0.0804354
253	0.00985382	0.0989751	0.183167	0.0727055	0.12556	0.00138841	0.0447811	0.219083	0.161603	0.0828833		0.00948758	0.101664	0.182714	0.0701126	0.125123	0.003637	0.0410169	0.219968	0.165837	0.0804391
254	0.00984489	0.0989763	0.183169	0.0727083	0.125563	0.00137606	0.0447864	0.219085	0.161606	0.0828855		0.00947908	0.101668	0.182717	0.0701166	0.125126	0.00361964	0.0410214	0.219971	0.165839	0.0804428
255	0.00983608	0.0989774	0.183171	0.0727111	0.125565	0.00136386	0.0447918	0.219087	0.161609	0.0828877		0.0094707	0.101671	0.182719	0.0701205	0.125129	0.00360244	0.0410259	0.219973	0.165842	0.0804464
256	0.00982738	0.0989786	0.183173	0.0727138	0.125567	0.00135179	0.044797	0.219089	0.161612	0.0828898		0.00946245	0.101674	0.182722	0.0701243	0.125132	0.00358538	0.0410304	0.219975	0.165845	0.0804499
257	0.00981881	0.0989798	0.183175	0.0727165	0.12557	0.00133985	0.0448022	0.219091	0.161616	0.082892		0.00945432	0.101677	0.182724	0.0701281	0.125134	0.00356848	0.0410348	0.219978	0.165847	0.0804535
258	0.00981036	0.0989809	0.183177	0.0727191	0.125572	0.00132805	0.0448074	0.219092	0.161619	0.082894		0.00944631	0.10168	0.182727	0.0701319	0.125137	0.00355172	0.0410391	0.21998	0.16585	0.080457
259	0.00980203	0.098982	0.183179	0.0727218	0.125574	0.00131637	0.0448125	0.219094	0.161622	0.0828961		0.00943842	0.101684	0.182729	0.0701356	0.12514	0.0035351	0.0410435	0.219982	0.165852	0.0804604
260	0.00979381	0.0989831	0.183181	0.0727244	0.125577	0.00130483	0.0448175	0.219096	0.161625	0.0828982		0.00943065	0.101687	0.182732	0.0701393	0.125142	0.00351863	0.0410477	0.219985	0.165855	0.0804638
261	0.0097857	0.0989842	0.183183	0.0727269	0.125579	0.00129342	0.0448225	0.219098	0.161628	0.0829002		0.009423	0.10169	0.182734	0.070143	0.125145	0.0035023	0.041052	0.219987	0.165857	0.0804672
262	0.00977771	0.0989853	0.183185	0.0727294	0.125581	0.00128213	0.0448274	0.219099	0.161631	0.0829022		0.00941546	0.101693	0.182736	0.0701466	0.125147	0.00348611	0.0410562	0.219989	0.16586	0.0804705
263	0.00976982	0.0989863	0.183187	0.0727319	0.125583	0.00127097	0.0448323	0.219101	0.161633	0.0829041		0.00940803	0.101696	0.182739	0.0701502	0.12515	0.00347006	0.0410604	0.219991	0.165862	0.0804738
264	0.00976205	0.0989873	0.183189	0.0727344	0.125585	0.00125993	0.0448372	0.219102	0.161636	0.0829061		0.00940072	0.101699	0.182741	0.0701537	0.125152	0.00345415	0.0410645	0.219993	0.165864	0.0804771
265	0.00975438	0.0989884	0.183191	0.0727368	0.125588	0.00124901	0.044842	0.219104	0.161639	0.082908		0.00939351	0.101701	0.182743	0.0701572	0.125155	0.00343837	0.0410686	0.219996	0.165867	0.0804803
266	0.00974681	0.0989894	0.183193	0.0727392	0.12559	0.00123821	0.0448467	0.219106	0.161642	0.0829099		0.00938642	0.101704	0.182746	0.0701606	0.125157	0.00342272	0.0410727	0.219998	0.165869	0.0804835
267	0.00973936	0.0989904	0.183194	0.0727415	0.125592	0.00122754	0.0448514	0.219107	0.161645	0.0829117		0.00937943	0.101707	0.182748	0.070164	0.12516	0.00340721	0.0410767	0.22	0.165871	0.0804866
268	0.009732	0.0989913	0.183196	0.0727439	0.125594	0.00121698	0.0448561	0.219109	0.161647	0.0829136		0.00937254	0.10171	0.18275	0.0701674	0.125162	0.00339183	0.0410807	0.220002	0.165874	0.0804898
269	0.00972474	0.0989923	0.183198	0.0727462	0.125596	0.00120653	0.0448607	0.21911	0.16165	0.0829154		0.00936576	0.101713	0.182752	0.0701707	0.125165	0.00337658	0.0410846	0.220004	0.165876	0.0804929
270	0.00971759	0.0989933	0.1832	0.0727484	0.125598	0.0011962	0.0448652	0.219112	0.161653	0.0829172		0.00935908	0.101716	0.182754	0.070174	0.125167	0.00336145	0.0410885	0.220006	0.165878	0.0804959
271	0.00971053	0.0989942	0.183201	0.0727507	0.1256	0.00118599	0.0448697	0.219113	0.161655	0.082919		0.0093525	0.101718	0.182757	0.0701773	0.125169	0.00334645	0.0410924	0.220008	0.16588	0.0804989
272	0.00970357	0.0989951	0.183203	0.0727529	0.125602	0.00117588	0.0448742	0.219115	0.161658	0.0829208		0.00934603	0.101721	0.182759	0.0701805	0.125171	0.00333158	0.0410962	0.22001	0.165882	0.0805019
273	0.00969671	0.098996	0.183205	0.0727551	0.125604	0.00116589	0.0448786	0.219116	0.16166	0.0829225		0.00933965	0.101724	0.182761	0.0701837	0.125174	0.00331683	0.0411	0.220012	0.165885	0.0805049
274	0.00968994	0.0989969	0.183206	0.0727572	0.125606	0.001156	0.044883	0.219118	0.161663	0.0829242		0.00933336	0.101726	0.182763	0.0701869	0.125176	0.00330221	0.0411038	0.220014	0.165887	0.0805078
275	0.00968326	0.0989978	0.183208	0.0727593	0.125607	0.00114622	0.0448873	0.219119	0.161665	0.0829259		0.00932718	0.101729	0.182765	0.07019	0.125178	0.0032877	0.0411075	0.220016	0.165889	0.0805107
276	0.00967667	0.0989987	0.18321	0.0727614	0.125609	0.00113655	0.0448916	0.219121	0.161668	0.0829276		0.00932108	0.101732	0.182767	0.0701931	0.12518	0.00327331	0.0411112	0.220018	0.165891	0.0805135
277	0.00967018	0.0989996	0.183211	0.0727635	0.125611	0.00112699	0.0448958	0.219122	0.16167	0.0829293		0.00931508	0.101734	0.182769	0.0701961	0.125183	0.00325904	0.0411149	0.22002	0.165893	0.0805163
278	0.00966377	0.0990004	0.183213	0.0727656	0.125613	0.00111753	0.0449	0.219123	0.161673	0.0829309		0.00930917	0.101737	0.182771	0.0701992	0.125185	0.00324489	0.0411185	0.220022	0.165895	0.0805191
279	0.00965745	0.0990013	0.183215	0.0727676	0.125615	0.00110817	0.0449042	0.219125	0.161675	0.0829325		0.00930335	0.101739	0.182773	0.0702021	0.125187	0.00323086	0.0411221	0.220024	0.165897	0.0805219
280	0.00965122	0.0990021	0.183216	0.0727696	0.125617	0.00109891	0.0449083	0.219126	0.161677	0.0829341		0.00929762	0.101742	0.182775	0.0702051	0.125189	0.00321694	0.0411257	0.220025	0.165899	0.0805247
281	0.00964508	0.0990029	0.183218	0.0727715	0.125618	0.00108976	0.0449123	0.219127	0.16168	0.0829357		0.00929198	0.101744	0.182777	0.070208	0.125191	0.00320313	0.0411292	0.220027	0.165901	0.0805274
282	0.00963901	0.0990037	0.183219	0.0727735	0.12562	0.0010807	0.0449163	0.219128	0.161682	0.0829372		0.00928643	0.101747	0.182779	0.0702109	0.125193	0.00318943	0.0411327	0.220029	0.165903	0.08053
283	0.00963303	0.0990045	0.183221	0.0727754	0.125622	0.00107174	0.0449203	0.21913	0.161684	0.0829388		0.00928096	0.101749	0.182781	0.0702138	0.125195	0.00317585	0.0411361	0.220031	0.165905	0.0805327
284	0.00962714	0.0990053	0.183222	0.0727773	0.125623	0.00106288	0.0449243	0.219131	0.161686	0.0829403		0.00927557	0.101751	0.182782	0.0702166	0.125197	0.00316237	0.0411396	0.220033	0.165907	0.0805353
285	0.00962132	0.0990061	0.183224	0.0727792	0.125625	0.00105411	0.0449281	0.219132	0.161689	0.0829418		0.00927027	0.101754	0.182784	0.0702194	0.125199	0.00314901	0.041143	0.220034	0.165909	0.0805379
286	0.00961558	0.0990068	0.183225	0.072781	0.125627	0.00104544	0.044932	0.219133	0.161691	0.0829433		0.00926505	0.101756	0.182786	0.0702222	0.125201	0.00313575	0.0411463	0.220036	0.165911	0.0805405
287	0.00960992	0.0990076	0.183226	0.0727829	0.125628	0.00103686	0.0449358	0.219135	0.161693	0.0829448		0.00925991	0.101758	0.182788	0.0702249	0.125203	0.00312259	0.0411497	0.220038	0.165913	0.080543
288	0.00960434	0.0990083	0.183228	0.0727847	0.12563	0.00102837	0.0449396	0.219136	0.161695	0.0829462		0.00925485	0.101761	0.18279	0.0702276	0.125205	0.00310955	0.041153	0.22004	0.165914	0.0805455
289	0.00959883	0.0990091	0.183229	0.0727864	0.125631	0.00101998	0.0449433	0.219137	0.161697	0.0829477		0.00924986	0.101763	0.182792	0.0702303	0.125207	0.0030966	0.0411562	0.220041	0.165916	0.080548
290	0.0095934	0.0990098	0.18323	0.0727882	0.125633	0.00101167	0.044947	0.219138	0.161699	0.0829491		0.00924496	0.101765	0.182793	0.070233	0.125209	0.00308376	0.0411595	0.220043	0.165918	0.0805505
291	0.00958805	0.0990105	0.183232	0.0727899	0.125635	0.00100346	0.0449506	0.219139	0.161701	0.0829505		0.00924013	0.101767	0.182795	0.0702356	0.125211	0.00307102	0.0411627	0.220045	0.16592	0.0805529
292	0.00958276	0.0990112	0.183233	0.0727917	0.125636	0.000995328	0.0449542	0.219141	0.161703	0.0829519		0.00923538	0.10177	0.182797	0.0702382	0.125213	0.00305838	0.0411658	0.220046	0.165922	0.0805553
293	0.00957755	0.0990119	0.183234	0.0727934	0.125638	0.000987287	0.0449578	0.219142	0.161705	0.0829533		0.0092307	0.101772	0.182799	0.0702408	0.125215	0.00304584	0.041169	0.220048	0.165923	0.0805577
294	0.00957241	0.0990126	0.183236	0.072795	0.125639	0.000979332	0.0449613	0.219143	0.161707	0.0829546		0.0092261	0.101774	0.1828	0.0702433	0.125216	0.0030334	0.0411721	0.220049	0.165925	0.0805601
295	0.00956734	0.0990133	0.183237	0.0727967	0.125641	0.000971462	0.0449648	0.219144	0.161709	0.0829559		0.00922156	0.101776	0.182802	0.0702459	0.125218	0.00302106	0.0411752	0.220051	0.165927	0.0805624
296	0.00956234	0.0990139	0.183238	0.0727983	0.125642	0.000963676	0.0449683	0.219145	0.161711	0.0829573		0.0092171	0.101778	0.182804	0.0702484	0.12522	0.00300882	0.0411782	0.220053	0.165929	0.0805648
297	0.00955741	0.0990146	0.18324	0.0727999	0.125643	0.000955973	0.0449717	0.219146	0.161713	0.0829586		0.00921271	0.10178	0.182805	0.0702508	0.125222	0.00299667	0.0411813	0.220054	0.16593	0.080567
298	0.00955255	0.0990152	0.183241	0.0728015	0.125645	0.000948352	0.0449751	0.219147	0.161715	0.0829599		0.00920839	0.101782	0.182807	0.0702533	0.125223	0.00298461	0.0411843	0.220056	0.165932	0.0805693
299	0.00954775	0.0990159	0.183242	0.0728031	0.125646	0.000940812	0.0449784	0.219148	0.161717	0.0829612		0.00920414	0.101784	0.182808	0.0702557	0.125225	0.00297265	0.0411872	0.220057	0.165934	0.0805716
300	0.00954301	0.0990165	0.183243	0.0728047	0.125648	0.000933353	0.0449817	0.219149	0.161718	0.0829624		0.00919995	0.101786	0.18281	0.0702581	0.125227	0.00296078	0.0411902	0.220059	0.165935	0.0805738
301	0.00953834	0.0990171	0.183244	0.0728062	0.125649	0.000925973	0.044985	0.21915	0.16172	0.0829637		0.00919583	0.101788	0.182812	0.0702604	0.125229	0.002949	0.0411931	0.22006	0.165937	0.080576
302	0.00953374	0.0990177	0.183246	0.0728077	0.12565	0.000918671	0.0449882	0.219151	0.161722	0.0829649		0.00919178	0.10179	0.182813	0.0702628	0.12523	0.00293732	0.041196	0.220062	0.165938	0.0805782
303	0.0095292	0.0990184	0.183247	0.0728092	0.125652	0.000911447	0.0449914	0.219152	0.161724	0.0829661		0.00918779	0.101792	0.182815	0.0702651	0.125232	0.00292572	0.0411988	0.220063	0.16594	0.0805803
304	0.00952472	0.099019	0.183248	0.0728107	0.125653	0.000904299	0.0449946	0.219153	0.161725	0.0829673		0.00918387	0.101794	0.182816	0.0702674	0.125234	0.00291421	0.0412017	0.220065	0.165942	0.0805825
305	0.0095203	0.0990195	0.183249	0.0728122	0.125654	0.000897227	0.0449977	0.219154	0.161727	0.0829685		0.00918	0.101796	0.182818	0.0702697	0.125235	0.00290279	0.0412045	0.220066	0.165943	0.0805846
306	0.00951594	0.0990201	0.18325	0.0728136	0.125656	0.00089023	0.0450008	0.219155	0.161729	0.0829697		0.0091762	0.101798	0.182819	0.0702719	0.125237	0.00289146	0.0412072	0.220067	0.165945	0.0805867
307	0.00951164	0.0990207	0.183251	0.072815	0.125657	0.000883307	0.0450039	0.219156	0.16173	0.0829709		0.00917247	0.1018	0.182821	0.0702742	0.125239	0.00288022	0.04121	0.220069	0.165946	0.0805887
308	0.0095074	0.0990213	0.183252	0.0728165	0.125658	0.000876457	0.0450069	0.219157	0.161732	0.082972		0.00916879	0.101802	0.182822	0.0702764	0.12524	0.00286906	0.0412127	0.22007	0.165948	0.0805908
309	0.00950321	0.0990218	0.183254	0.0728178	0.125659	0.00086968	0.0450099	0.219158	0.161734	0.0829732		0.00916517	0.101804	0.182824	0.0702786	0.125242	0.00285798	0.0412154	0.220072	0.165949	0.0805928
310	0.00949909	0.0990224	0.183255	0.0728192	0.125661	0.000862974	0.0450129	0.219159	0.161735	0.0829743		0.00916161	0.101806	0.182825	0.0702807	0.125243	0.00284699	0.0412181	0.220073	0.165951	0.0805948
311	0.00949502	0.0990229	0.183256	0.0728206	0.125662	0.000856338	0.0450158	0.21916	0.161737	0.0829754		0.00915811	0.101807	0.182827	0.0702829	0.125245	0.00283608	0.0412207	0.220074	0.165952	0.0805968
312	0.009491	0.0990235	0.183257	0.0728219	0.125663	0.000849773	0.0450187	0.21916	0.161739	0.0829765		0.00915466	0.101809	0.182828	0.070285	0.125246	0.00282525	0.0412234	0.220076	0.165954	0.0805988
313	0.00948704	0.099024	0.183258	0.0728233	0.125664	0.000843276	0.0450216	0.219161	0.16174	0.0829776		0.00915128	0.101811	0.182829	0.0702871	0.125248	0.00281451	0.041226	0.220077	0.165955	0.0806007
314	0.00948314	0.0990245	0.183259	0.0728246	0.125665	0.000836848	0.0450244	0.219162	0.161742	0.0829787		0.00914794	0.101813	0.182831	0.0702892	0.125249	0.00280385	0.0412285	0.220078	0.165957	0.0806027
315	0.00947928	0.0990251	0.18326	0.0728259	0.125666	0.000830488	0.0450272	0.219163	0.161743	0.0829798		0.00914467	0.101814	0.182832	0.0702912	0.125251	0.00279326	0.0412311	0.22008	0.165958	0.0806046
316	0.00947548	0.0990256	0.183261	0.0728272	0.125668	0.000824194	0.04503	0.219164	0.161745	0.0829808		0.00914144	0.101816	0.182834	0.0702933	0.125252	0.00278276	0.0412336	0.220081	0.165959	0.0806065
317	0.00947173	0.0990261	0.183262	0.0728284	0.125669	0.000817966	0.0450327	0.219165	0.161746	0.0829819		0.00913827	0.101818	0.182835	0.0702953	0.125254	0.00277233	0.0412361	0.220082	0.165961	0.0806084
318	0.00946804	0.0990266	0.183263	0.0728297	0.12567	0.000811804	0.0450354	0.219165	0.161748	0.0829829		0.00913516	0.10182	0.182836	0.0702973	0.125255	0.00276198	0.0412386	0.220084	0.165962	0.0806102
319	0.00946439	0.0990271	0.183264	0.0728309	0.125671	0.000805706	0.0450381	0.219166	0.161749	0.0829839		0.00913209	0.101821	0.182838	0.0702992	0.125257	0.00275171	0.041241	0.220085	0.165964	0.0806121
320	0.00946079	0.0990275	0.183265	0.0728321	0.125672	0.000799672	0.0450408	0.219167	0.16175	0.0829849		0.00912908	0.101823	0.182839	0.0703012	0.125258	0.00274151	0.0412435	0.220086	0.165965	0.0806139
321	0.00945724	0.099028	0.183266	0.0728334	0.125673	0.000793701	0.0450434	0.219168	0.161752	0.0829859		0.00912611	0.101825	0.18284	0.0703031	0.125259	0.00273139	0.0412459	0.220087	0.165966	0.0806157
322	0.00945374	0.0990285	0.183267	0.0728346	0.125674	0.000787793	0.045046	0.219169	0.161753	0.0829869		0.0091232	0.101826	0.182842	0.0703051	0.125261	0.00272134	0.0412482	0.220089	0.165968	0.0806175
323	0.00945029	0.099029	0.183267	0.0728357	0.125675	0.000781946	0.0450485	0.219169	0.161755	0.0829879		0.00912033	0.101828	0.182843	0.070307	0.125262	0.00271137	0.0412506	0.22009	0.165969	0.0806193
324	0.00944688	0.0990294	0.183268	0.0728369	0.125676	0.00077616	0.0450511	0.21917	0.161756	0.0829889		0.00911752	0.101829	0.182844	0.0703089	0.125264	0.00270147	0.0412529	0.220091	0.16597	0.080621
325	0.00944352	0.0990299	0.183269	0.0728381	0.125677	0.000770435	0.0450536	0.219171	0.161757	0.0829898		0.00911475	0.101831	0.182845	0.0703107	0.125265	0.00269165	0.0412553	0.220092	0.165971	0.0806227
326	0.00944021	0.0990303	0.18327	0.0728392	0.125678	0.000764769	0.0450561	0.219172	0.161759	0.0829908		0.00911203	0.101833	0.182847	0.0703126	0.125266	0.00268189	0.0412576	0.220093	0.165973	0.0806245
327	0.00943694	0.0990308	0.183271	0.0728403	0.125679	0.000759163	0.0450585	0.219172	0.16176	0.0829917		0.00910935	0.101834	0.182848	0.0703144	0.125268	0.00267221	0.0412598	0.220094	0.165974	0.0806262
328	0.00943372	0.0990312	0.183272	0.0728414	0.12568	0.000753614	0.0450609	0.219173	0.161761	0.0829926		0.00910672	0.101836	0.182849	0.0703162	0.125269	0.00266259	0.0412621	0.220096	0.165975	0.0806279
329	0.00943054	0.0990317	0.183273	0.0728425	0.125681	0.000748124	0.0450633	0.219174	0.161762	0.0829935		0.00910414	0.101837	0.18285	0.070318	0.12527	0.00265305	0.0412643	0.220097	0.165976	0.0806295
330	0.0094274	0.0990321	0.183274	0.0728436	0.125682	0.00074269	0.0450657	0.219175	0.161764	0.0829944		0.0091016	0.101839	0.182851	0.0703198	0.125272	0.00264357	0.0412665	0.220098	0.165978	0.0806312
331	0.00942431	0.0990325	0.183274	0.0728447	0.125683	0.000737313	0.0450681	0.219175	0.161765	0.0829953		0.00909911	0.10184	0.182853	0.0703215	0.125273	0.00263417	0.0412687	0.220099	0.165979	0.0806328
332	0.00942126	0.0990329	0.183275	0.0728458	0.125684	0.000731992	0.0450704	0.219176	0.161766	0.0829962		0.00909665	0.101842	0.182854	0.0703233	0.125274	0.00262483	0.0412709	0.2201	0.16598	0.0806345
333	0.00941824	0.0990333	0.183276	0.0728468	0.125685	0.000726726	0.0450727	0.219177	0.161767	0.0829971		0.00909425	0.101843	0.182855	0.070325	0.125275	0.00261556	0.041273	0.220101	0.165981	0.0806361
334	0.00941528	0.0990337	0.183277	0.0728479	0.125686	0.000721515	0.0450749	0.219177	0.161769	0.0829979		0.00909188	0.101845	0.182856	0.0703267	0.125277	0.00260635	0.0412752	0.220102	0.165982	0.0806377
335	0.00941235	0.0990341	0.183278	0.0728489	0.125687	0.000716357	0.0450772	0.219178	0.16177	0.0829988		0.00908955	0.101846	0.182857	0.0703284	0.125278	0.00259722	0.0412773	0.220103	0.165984	0.0806392
336	0.00940946	0.0990345	0.183278	0.0728499	0.125688	0.000711254	0.0450794	0.219179	0.161771	0.0829996		0.00908727	0.101848	0.182858	0.0703301	0.125279	0.00258814	0.0412793	0.220105	0.165985	0.0806408
337	0.00940661	0.0990349	0.183279	0.0728509	0.125689	0.000706202	0.0450816	0.219179	0.161772	0.0830005		0.00908502	0.101849	0.18286	0.0703317	0.12528	0.00257913	0.0412814	0.220106	0.165986	0.0806424
338	0.0094038	0.0990353	0.18328	0.0728519	0.12569	0.000701204	0.0450838	0.21918	0.161773	0.0830013		0.00908282	0.10185	0.182861	0.0703334	0.125281	0.00257019	0.0412835	0.220107	0.165987	0.0806439
339	0.00940103	0.0990357	0.183281	0.0728529	0.12569	0.000696256	0.0450859	0.21918	0.161774	0.0830021		0.00908066	0.101852	0.182862	0.070335	0.125283	0.00256131	0.0412855	0.220108	0.165988	0.0806454
340	0.00939829	0.0990361	0.183282	0.0728538	0.125691	0.00069136	0.045088	0.219181	0.161776	0.0830029		0.00907853	0.101853	0.182863	0.0703366	0.125284	0.00255249	0.0412875	0.220109	0.165989	0.0806469
341	0.00939559	0.0990364	0.183282	0.0728548	0.125692	0.000686515	0.0450901	0.219182	0.161777	0.0830037		0.00907644	0.101855	0.182864	0.0703382	0.125285	0.00254374	0.0412895	0.22011	0.16599	0.0806484
342	0.00939293	0.0990368	0.183283	0.0728558	0.125693	0.000681719	0.0450922	0.219182	0.161778	0.0830045		0.00907439	0.101856	0.182865	0.0703398	0.125286	0.00253504	0.0412915	0.220111	0.165992	0.0806499
343	0.00939031	0.0990372	0.183284	0.0728567	0.125694	0.000676973	0.0450943	0.219183	0.161779	0.0830053		0.00907238	0.101857	0.182866	0.0703414	0.125287	0.00252641	0.0412934	0.220112	0.165993	0.0806514
344	0.00938772	0.0990375	0.183284	0.0728576	0.125695	0.000672276	0.0450963	0.219184	0.16178	0.0830061		0.00907041	0.101859	0.182867	0.0703429	0.125288	0.00251784	0.0412954	0.220113	0.165994	0.0806528
345	0.00938517	0.0990379	0.183285	0.0728585	0.125695	0.000667628	0.0450983	0.219184	0.161781	0.0830069		0.00906847	0.10186	0.182868	0.0703445	0.12529	0.00250933	0.0412973	0.220114	0.165995	0.0806543
346	0.00938265	0.0990382	0.183286	0.0728594	0.125696	0.000663027	0.0451003	0.219185	0.161782	0.0830076		0.00906656	0.101861	0.182869	0.070346	0.125291	0.00250088	0.0412992	0.220115	0.165996	0.0806557
347	0.00938017	0.0990386	0.183287	0.0728603	0.125697	0.000658473	0.0451022	0.219185	0.161783	0.0830084		0.00906469	0.101862	0.18287	0.0703475	0.125292	0.00249249	0.0413011	0.220116	0.165997	0.0806571
348	0.00937772	0.0990389	0.183287	0.0728612	0.125698	0.000653967	0.0451042	0.219186	0.161784	0.0830091		0.00906286	0.101864	0.182871	0.070349	0.125293	0.00248415	0.0413029	0.220117	0.165998	0.0806585
349	0.0093753	0.0990393	0.183288	0.0728621	0.125698	0.000649506	0.0451061	0.219186	0.161785	0.0830099		0.00906106	0.101865	0.182872	0.0703505	0.125294	0.00247588	0.0413048	0.220118	0.165999	0.0806599
350	0.00937292	0.0990396	0.183289	0.072863	0.125699	0.000645092	0.045108	0.219187	0.161786	0.0830106		0.00905929	0.101866	0.182873	0.070352	0.125295	0.00246766	0.0413066	0.220119	0.166	0.0806613
351	0.00937057	0.0990399	0.183289	0.0728638	0.1257	0.000640722	0.0451099	0.219187	0.161787	0.0830113		0.00905756	0.101868	0.182874	0.0703534	0.125296	0.0024595	0.0413084	0.22012	0.166001	0.0806626
352	0.00936825	0.0990402	0.18329	0.0728646	0.125701	0.000636398	0.0451117	0.219188	0.161788	0.083012		0.00905586	0.101869	0.182875	0.0703549	0.125297	0.0024514	0.0413102	0.22012	0.166002	0.080664
353	0.00936596	0.0990406	0.183291	0.0728655	0.125701	0.000632118	0.0451136	0.219189	0.161789	0.0830127		0.0090542	0.10187	0.182876	0.0703563	0.125298	0.00244335	0.041312	0.220121	0.166003	0.0806653
354	0.00936371	0.0990409	0.183291	0.0728663	0.125702	0.000627882	0.0451154	0.219189	0.16179	0.0830134		0.00905256	0.101871	0.182877	0.0703577	0.125299	0.00243536	0.0413138	0.220122	0.166004	0.0806666
355	0.00936148	0.0990412	0.183292	0.0728671	0.125703	0.000623689	0.0451172	0.21919	0.161791	0.0830141		0.00905096	0.101872	0.182878	0.0703591	0.1253	0.00242742	0.0413155	0.220123	0.166005	0.080668
356	0.00935929	0.0990415	0.183293	0.0728679	0.125704	0.00061954	0.0451189	0.21919	0.161792	0.0830148		0.00904938	0.101874	0.182879	0.0703605	0.125301	0.00241954	0.0413172	0.220124	0.166006	0.0806693
357	0.00935712	0.0990418	0.183293	0.0728687	0.125704	0.000615432	0.0451207	0.219191	0.161793	0.0830155		0.00904784	0.101875	0.18288	0.0703619	0.125302	0.00241171	0.041319	0.220125	0.166007	0.0806705
358	0.00935499	0.0990421	0.183294	0.0728695	0.125705	0.000611367	0.0451224	0.219191	0.161794	0.0830161		0.00904633	0.101876	0.182881	0.0703633	0.125303	0.00240393	0.0413207	0.220126	0.166008	0.0806718
359	0.00935288	0.0990424	0.183294	0.0728703	0.125706	0.000607343	0.0451241	0.219192	0.161794	0.0830168		0.00904485	0.101877	0.182882	0.0703646	0.125304	0.00239621	0.0413223	0.220127	0.166009	0.0806731
360	0.00935081	0.0990427	0.183295	0.0728711	0.125706	0.000603361	0.0451258	0.219192	0.161795	0.0830174		0.00904339	0.101878	0.182883	0.070366	0.125305	0.00238854	0.041324	0.220128	0.16601	0.0806744
361	0.00934876	0.099043	0.183296	0.0728718	0.125707	0.000599419	0.0451275	0.219193	0.161796	0.0830181		0.00904197	0.101879	0.182884	0.0703673	0.125306	0.00238092	0.0413257	0.220129	0.166011	0.0806756
362	0.00934674	0.0990433	0.183296	0.0728726	0.125708	0.000595517	0.0451292	0.219193	0.161797	0.0830187		0.00904057	0.101881	0.182885	0.0703686	0.125307	0.00237336	0.0413273	0.220129	0.166012	0.0806768
363	0.00934474	0.0990436	0.183297	0.0728733	0.125708	0.000591655	0.0451308	0.219193	0.161798	0.0830194		0.00903921	0.101882	0.182886	0.0703699	0.125308	0.00236585	0.0413289	0.22013	0.166012	0.0806781
364	0.00934278	0.0990438	0.183297	0.0728741	0.125709	0.000587833	0.0451324	0.219194	0.161799	0.08302		0.00903787	0.101883	0.182886	0.0703712	0.125309	0.00235838	0.0413305	0.220131	0.166013	0.0806793
365	0.00934084	0.0990441	0.183298	0.0728748	0.12571	0.00058405	0.045134	0.219194	0.1618	0.0830206		0.00903655	0.101884	0.182887	0.0703725	0.12531	0.00235097	0.0413321	0.220132	0.166014	0.0806805
366	0.00933893	0.0990444	0.183298	0.0728755	0.12571	0.000580305	0.0451356	0.219195	0.1618	0.0830212		0.00903527	0.101885	0.182888	0.0703738	0.125311	0.00234361	0.0413337	0.220133	0.166015	0.0806817
367	0.00933704	0.0990446	0.183299	0.0728762	0.125711	0.000576598	0.0451372	0.219195	0.161801	0.0830218		0.00903401	0.101886	0.182889	0.070375	0.125312	0.0023363	0.0413353	0.220134	0.166016	0.0806828
368	0.00933518	0.0990449	0.1833	0.0728769	0.125711	0.000572929	0.0451387	0.219196	0.161802	0.0830224		0.00903278	0.101887	0.18289	0.0703763	0.125313	0.00232903	0.0413368	0.220134	0.166017	0.080684
369	0.00933335	0.0990452	0.1833	0.0728776	0.125712	0.000569297	0.0451402	0.219196	0.161803	0.083023		0.00903157	0.101888	0.182891	0.0703775	0.125314	0.00232182	0.0413384	0.220135	0.166018	0.0806852
370	0.00933154	0.0990454	0.183301	0.0728783	0.125713	0.000565703	0.0451417	0.219197	0.161804	0.0830236		0.00903039	0.101889	0.182892	0.0703788	0.125315	0.00231465	0.0413399	0.220136	0.166019	0.0806863
371	0.00932976	0.0990457	0.183301	0.072879	0.125713	0.000562145	0.0451432	0.219197	0.161804	0.0830242		0.00902923	0.10189	0.182892	0.07038	0.125315	0.00230753	0.0413414	0.220137	0.166019	0.0806875
372	0.009328	0.0990459	0.183302	0.0728797	0.125714	0.000558623	0.0451447	0.219197	0.161805	0.0830248		0.0090281	0.101891	0.182893	0.0703812	0.125316	0.00230046	0.0413429	0.220138	0.16602	0.0806886
373	0.00932626	0.0990462	0.183302	0.0728803	0.125714	0.000555136	0.0451462	0.219198	0.161806	0.0830253		0.00902699	0.101892	0.182894	0.0703824	0.125317	0.00229344	0.0413444	0.220138	0.166021	0.0806897
374	0.00932455	0.0990464	0.183303	0.072881	0.125715	0.000551686	0.0451476	0.219198	0.161807	0.0830259		0.00902591	0.101893	0.182895	0.0703836	0.125318	0.00228646	0.0413458	0.220139	0.166022	0.0806908
375	0.00932286	0.0990467	0.183303	0.0728817	0.125716	0.00054827	0.0451491	0.219199	0.161807	0.0830265		0.00902485	0.101894	0.182896	0.0703847	0.125319	0.00227953	0.0413473	0.22014	0.166023	0.0806919
376	0.0093212	0.0990469	0.183304	0.0728823	0.125716	0.000544889	0.0451505	0.219199	0.161808	0.083027		0.00902381	0.101895	0.182897	0.0703859	0.12532	0.00227265	0.0413487	0.220141	0.166024	0.080693
377	0.00931956	0.0990472	0.183304	0.0728829	0.125717	0.000541542	0.0451519	0.219199	0.161809	0.0830276		0.0090228	0.101896	0.182897	0.0703871	0.125321	0.00226581	0.0413502	0.220141	0.166024	0.0806941
378	0.00931794	0.0990474	0.183305	0.0728836	0.125717	0.000538229	0.0451533	0.2192	0.16181	0.0830281		0.00902181	0.101897	0.182898	0.0703882	0.125321	0.00225902	0.0413516	0.220142	0.166025	0.0806952
379	0.00931634	0.0990476	0.183305	0.0728842	0.125718	0.00053495	0.0451546	0.2192	0.16181	0.0830286		0.00902084	0.101898	0.182899	0.0703893	0.125322	0.00225227	0.041353	0.220143	0.166026	0.0806962
380	0.00931477	0.0990479	0.183306	0.0728848	0.125718	0.000531704	0.045156	0.219201	0.161811	0.0830292		0.00901989	0.101899	0.1829	0.0703905	0.125323	0.00224557	0.0413544	0.220144	0.166027	0.0806973
381	0.00931321	0.0990481	0.183306	0.0728854	0.125719	0.000528491	0.0451573	0.219201	0.161812	0.0830297		0.00901897	0.1019	0.1829	0.0703916	0.125324	0.00223891	0.0413557	0.220144	0.166028	0.0806983
382	0.00931168	0.0990483	0.183307	0.072886	0.125719	0.00052531	0.0451586	0.219201	0.161812	0.0830302		0.00901807	0.101901	0.182901	0.0703927	0.125325	0.00223229	0.0413571	0.220145	0.166028	0.0806994
383	0.00931017	0.0990485	0.183307	0.0728866	0.12572	0.000522162	0.0451599	0.219202	0.161813	0.0830307		0.00901718	0.101902	0.182902	0.0703938	0.125326	0.00222572	0.0413585	0.220146	0.166029	0.0807004
384	0.00930868	0.0990487	0.183308	0.0728872	0.12572	0.000519045	0.0451612	0.219202	0.161814	0.0830312		0.00901632	0.101903	0.182903	0.0703949	0.125326	0.00221919	0.0413598	0.220146	0.16603	0.0807014
385	0.00930721	0.099049	0.183308	0.0728878	0.125721	0.00051596	0.0451625	0.219203	0.161814	0.0830317		0.00901548	0.101904	0.182903	0.0703959	0.125327	0.0022127	0.0413611	0.220147	0.166031	0.0807024
386	0.00930576	0.0990492	0.183309	0.0728884	0.125721	0.000512906	0.0451638	0.219203	0.161815	0.0830322		0.00901466	0.101905	0.182904	0.070397	0.125328	0.00220626	0.0413625	0.220148	0.166031	0.0807034
387	0.00930433	0.0990494	0.183309	0.0728889	0.125722	0.000509883	0.045165	0.219203	0.161816	0.0830327		0.00901386	0.101906	0.182905	0.0703981	0.125329	0.00219985	0.0413638	0.220149	0.166032	0.0807044
388	0.00930292	0.0990496	0.183309	0.0728895	0.125722	0.000506891	0.0451663	0.219204	0.161816	0.0830332		0.00901308	0.101907	0.182906	0.0703991	0.125329	0.00219349	0.0413651	0.220149	0.166033	0.0807054
389	0.00930153	0.0990498	0.18331	0.0728901	0.125723	0.000503928	0.0451675	0.219204	0.161817	0.0830337		0.00901232	0.101908	0.182906	0.0704001	0.12533	0.00218717	0.0413663	0.22015	0.166034	0.0807064
390	0.00930016	0.09905	0.18331	0.0728906	0.125723	0.000500996	0.0451687	0.219204	0.161818	0.0830342		0.00901158	0.101909	0.182907	0.0704012	0.125331	0.00218089	0.0413676	0.220151	0.166034	0.0807073
391	0.00929881	0.0990502	0.183311	0.0728912	0.125724	0.000498093	0.0451699	0.219205	0.161818	0.0830346		0.00901085	0.101909	0.182908	0.0704022	0.125332	0.00217466	0.0413689	0.220151	0.166035	0.0807083
392	0.00929748	0.0990504	0.183311	0.0728917	0.125724	0.000495219	0.0451711	0.219205	0.161819	0.0830351		0.00901015	0.10191	0.182908	0.0704032	0.125332	0.00216846	0.0413701	0.220152	0.166036	0.0807093
393	0.00929616	0.0990506	0.183312	0.0728922	0.125725	0.000492375	0.0451722	0.219205	0.161819	0.0830356		0.00900946	0.101911	0.182909	0.0704042	0.125333	0.0021623	0.0413714	0.220153	0.166036	0.0807102
394	0.00929487	0.0990508	0.183312	0.0728928	0.125725	0.000489559	0.0451734	0.219206	0.16182	0.083036		0.00900879	0.101912	0.18291	0.0704052	0.125334	0.00215618	0.0413726	0.220153	0.166037	0.0807111
395	0.00929359	0.099051	0.183312	0.0728933	0.125726	0.000486771	0.0451745	0.219206	0.161821	0.0830365		0.00900814	0.101913	0.18291	0.0704062	0.125335	0.0021501	0.0413738	0.220154	0.166038	0.0807121
396	0.00929233	0.0990512	0.183313	0.0728938	0.125726	0.000484012	0.0451757	0.219206	0.161821	0.0830369		0.00900751	0.101914	0.182911	0.0704072	0.125335	0.00214406	0.041375	0.220154	0.166039	0.080713
397	0.00929109	0.0990513	0.183313	0.0728943	0.125726	0.00048128	0.0451768	0.219206	0.161822	0.0830374		0.00900689	0.101915	0.182912	0.0704081	0.125336	0.00213806	0.0413762	0.220155	0.166039	0.0807139
398	0.00928986	0.0990515	0.183314	0.0728948	0.125727	0.000478576	0.0451779	0.219207	0.161822	0.0830378		0.00900629	0.101915	0.182912	0.0704091	0.125337	0.0021321	0.0413774	0.220156	0.16604	0.0807148
399	0.00928865	0.0990517	0.183314	0.0728953	0.125727	0.000475899	0.045179	0.219207	0.161823	0.0830382		0.00900571	0.101916	0.182913	0.0704101	0.125338	0.00212618	0.0413786	0.220156	0.166041	0.0807157
400	0.00928746	0.0990519	0.183314	0.0728958	0.125728	0.000473249	0.04518	0.219207	0.161823	0.0830387		0.00900514	0.101917	0.182914	0.070411	0.125338	0.00212029	0.0413797	0.220157	0.166041	0.0807166
401	0.00928628	0.0990521	0.183315	0.0728963	0.125728	0.000470626	0.0451811	0.219208	0.161824	0.0830391		0.00900459	0.101918	0.182914	0.0704119	0.125339	0.00211444	0.0413809	0.220158	0.166042	0.0807175
402	0.00928512	0.0990522	0.183315	0.0728968	0.125729	0.000468029	0.0451822	0.219208	0.161824	0.0830395		0.00900406	0.101919	0.182915	0.0704129	0.12534	0.00210863	0.041382	0.220158	0.166043	0.0807184
403	0.00928398	0.0990524	0.183315	0.0728972	0.125729	0.000465458	0.0451832	0.219208	0.161825	0.0830399		0.00900354	0.101919	0.182916	0.0704138	0.12534	0.00210285	0.0413832	0.220159	0.166043	0.0807192
404	0.00928285	0.0990526	0.183316	0.0728977	0.125729	0.000462913	0.0451842	0.219209	0.161826	0.0830403		0.00900304	0.10192	0.182916	0.0704147	0.125341	0.00209712	0.0413843	0.220159	0.166044	0.0807201
405	0.00928174	0.0990527	0.183316	0.0728982	0.12573	0.000460393	0.0451853	0.219209	0.161826	0.0830407		0.00900255	0.101921	0.182917	0.0704156	0.125342	0.00209141	0.0413854	0.22016	0.166044	0.0807209
406	0.00928065	0.0990529	0.183317	0.0728987	0.12573	0.000457899	0.0451863	0.219209	0.161827	0.0830412		0.00900208	0.101922	0.182918	0.0704165	0.125342	0.00208575	0.0413865	0.220161	0.166045	0.0807218
407	0.00927957	0.0990531	0.183317	0.0728991	0.125731	0.00045543	0.0451873	0.219209	0.161827	0.0830415		0.00900162	0.101923	0.182918	0.0704174	0.125343	0.00208012	0.0413876	0.220161	0.166046	0.0807226
408	0.0092785	0.0990532	0.183317	0.0728996	0.125731	0.000452985	0.0451882	0.21921	0.161828	0.0830419		0.00900117	0.101923	0.182919	0.0704183	0.125344	0.00207452	0.0413887	0.220162	0.166046	0.0807235
409	0.00927745	0.0990534	0.183318	0.0729	0.125731	0.000450565	0.0451892	0.21921	0.161828	0.0830423		0.00900075	0.101924	0.182919	0.0704192	0.125344	0.00206896	0.0413898	0.220162	0.166047	0.0807243
410	0.00927641	0.0990536	0.183318	0.0729004	0.125732	0.00044817	0.0451902	0.21921	0.161829	0.0830427		0.00900033	0.101925	0.18292	0.07042	0.125345	0.00206344	0.0413908	0.220163	0.166048	0.0807251
411	0.00927539	0.0990537	0.183318	0.0729009	0.125732	0.000445798	0.0451911	0.21921	0.161829	0.0830431		0.00899993	0.101926	0.182921	0.0704209	0.125346	0.00205795	0.0413919	0.220163	0.166048	0.0807259
412	0.00927439	0.0990539	0.183319	0.0729013	0.125732	0.00044345	0.0451921	0.219211	0.16183	0.0830435		0.00899954	0.101926	0.182921	0.0704218	0.125346	0.0020525	0.0413929	0.220164	0.166049	0.0807267
413	0.00927339	0.099054	0.183319	0.0729017	0.125733	0.000441126	0.045193	0.219211	0.16183	0.0830439		0.00899917	0.101927	0.182922	0.0704226	0.125347	0.00204707	0.041394	0.220165	0.166049	0.0807275
414	0.00927241	0.0990542	0.183319	0.0729022	0.125733	0.000438825	0.0451939	0.219211	0.16183	0.0830442		0.00899881	0.101928	0.182922	0.0704235	0.125347	0.00204169	0.041395	0.220165	0.16605	0.0807283
415	0.00927145	0.0990543	0.18332	0.0729026	0.125734	0.000436547	0.0451948	0.219212	0.161831	0.0830446		0.00899846	0.101929	0.182923	0.0704243	0.125348	0.00203633	0.041396	0.220166	0.166051	0.0807291
416	0.0092705	0.0990545	0.18332	0.072903	0.125734	0.000434291	0.0451957	0.219212	0.161831	0.083045		0.00899813	0.101929	0.182924	0.0704251	0.125349	0.00203101	0.0413971	0.220166	0.166051	0.0807299
417	0.00926956	0.0990546	0.18332	0.0729034	0.125734	0.000432059	0.0451966	0.219212	0.161832	0.0830453		0.00899781	0.10193	0.182924	0.0704259	0.125349	0.00202573	0.0413981	0.220167	0.166052	0.0807307
418	0.00926863	0.0990547	0.183321	0.0729038	0.125735	0.000429848	0.0451975	0.219212	0.161832	0.0830457		0.0089975	0.101931	0.182925	0.0704268	0.12535	0.00202047	0.0413991	0.220167	0.166052	0.0807314
419	0.00926772	0.0990549	0.183321	0.0729042	0.125735	0.00042766	0.0451984	0.219212	0.161833	0.083046		0.0089972	0.101931	0.182925	0.0704276	0.12535	0.00201525	0.0414	0.220168	0.166053	0.0807322
420	0.00926682	0.099055	0.183321	0.0729046	0.125735	0.000425494	0.0451992	0.219213	0.161833	0.0830464		0.00899692	0.101932	0.182926	0.0704284	0.125351	0.00201006	0.041401	0.220168	0.166053	0.0807329
421	0.00926593	0.0990552	0.183322	0.072905	0.125736	0.000423349	0.0452001	0.219213	0.161834	0.0830467		0.00899664	0.101933	0.182926	0.0704292	0.125352	0.00200491	0.041402	0.220169	0.166054	0.0807337
422	0.00926506	0.0990553	0.183322	0.0729054	0.125736	0.000421226	0.0452009	0.219213	0.161834	0.0830471		0.00899638	0.101933	0.182927	0.07043	0.125352	0.00199978	0.041403	0.220169	0.166054	0.0807344
423	0.00926419	0.0990554	0.183322	0.0729058	0.125736	0.000419124	0.0452018	0.219213	0.161834	0.0830474		0.00899613	0.101934	0.182927	0.0704307	0.125353	0.00199469	0.0414039	0.22017	0.166055	0.0807352
424	0.00926334	0.0990556	0.183322	0.0729062	0.125737	0.000417043	0.0452026	0.219214	0.161835	0.0830477		0.0089959	0.101935	0.182928	0.0704315	0.125353	0.00198963	0.0414049	0.22017	0.166056	0.0807359
425	0.00926251	0.0990557	0.183323	0.0729065	0.125737	0.000414982	0.0452034	0.219214	0.161835	0.0830481		0.00899567	0.101936	0.182929	0.0704323	0.125354	0.0019846	0.0414058	0.220171	0.166056	0.0807366
426	0.00926168	0.0990558	0.183323	0.0729069	0.125737	0.000412943	0.0452042	0.219214	0.161836	0.0830484		0.00899545	0.101936	0.182929	0.070433	0.125354	0.0019796	0.0414067	0.220171	0.166057	0.0807373
427	0.00926086	0.099056	0.183323	0.0729073	0.125738	0.000410923	0.045205	0.219214	0.161836	0.0830487		0.00899525	0.101937	0.18293	0.0704338	0.125355	0.00197463	0.0414077	0.220172	0.166057	0.0807381
428	0.00926006	0.0990561	0.183324	0.0729076	0.125738	0.000408924	0.0452058	0.219215	0.161836	0.0830491		0.00899505	0.101937	0.18293	0.0704346	0.125356	0.00196969	0.0414086	0.220172	0.166058	0.0807388
429	0.00925927	0.0990562	0.183324	0.072908	0.125738	0.000406945	0.0452066	0.219215	0.161837	0.0830494		0.00899487	0.101938	0.182931	0.0704353	0.125356	0.00196478	0.0414095	0.220173	0.166058	0.0807395
430	0.00925849	0.0990563	0.183324	0.0729084	0.125738	0.000404985	0.0452073	0.219215	0.161837	0.0830497		0.0089947	0.101939	0.182931	0.070436	0.125357	0.0019599	0.0414104	0.220173	0.166059	0.0807402
431	0.00925772	0.0990565	0.183324	0.0729087	0.125739	0.000403045	0.0452081	0.219215	0.161838	0.08305		0.00899453	0.101939	0.182932	0.0704368	0.125357	0.00195505	0.0414113	0.220174	0.166059	0.0807409
432	0.00925696	0.0990566	0.183325	0.0729091	0.125739	0.000401125	0.0452089	0.219215	0.161838	0.0830503		0.00899438	0.10194	0.182932	0.0704375	0.125358	0.00195023	0.0414122	0.220174	0.16606	0.0807416
433	0.00925621	0.0990567	0.183325	0.0729094	0.125739	0.000399223	0.0452096	0.219216	0.161838	0.0830506		0.00899424	0.101941	0.182933	0.0704382	0.125358	0.00194544	0.041413	0.220175	0.16606	0.0807422
434	0.00925547	0.0990568	0.183325	0.0729097	0.12574	0.000397341	0.0452103	0.219216	0.161839	0.0830509		0.00899411	0.101941	0.182933	0.0704389	0.125359	0.00194068	0.0414139	0.220175	0.166061	0.0807429
435	0.00925475	0.0990569	0.183326	0.0729101	0.12574	0.000395477	0.0452111	0.219216	0.161839	0.0830512		0.00899398	0.101942	0.182934	0.0704397	0.125359	0.00193595	0.0414148	0.220176	0.166061	0.0807436
436	0.00925403	0.0990571	0.183326	0.0729104	0.12574	0.000393632	0.0452118	0.219216	0.16184	0.0830515		0.00899387	0.101943	0.182934	0.0704404	0.12536	0.00193125	0.0414156	0.220176	0.166062	0.0807442
437	0.00925332	0.0990572	0.183326	0.0729107	0.12574	0.000391805	0.0452125	0.219216	0.16184	0.0830518		0.00899376	0.101943	0.182935	0.0704411	0.12536	0.00192657	0.0414165	0.220177	0.166062	0.0807449
438	0.00925263	0.0990573	0.183326	0.0729111	0.125741	0.000389996	0.0452132	0.219217	0.16184	0.0830521		0.00899367	0.101944	0.182935	0.0704418	0.125361	0.00192193	0.0414173	0.220177	0.166063	0.0807456
439	0.00925194	0.0990574	0.183327	0.0729114	0.125741	0.000388206	0.0452139	0.219217	0.161841	0.0830524		0.00899358	0.101944	0.182936	0.0704424	0.125361	0.00191731	0.0414182	0.220178	0.166063	0.0807462
440	0.00925126	0.0990575	0.183327	0.0729117	0.125741	0.000386433	0.0452146	0.219217	0.161841	0.0830527		0.0089935	0.101945	0.182936	0.0704431	0.125362	0.00191272	0.041419	0.220178	0.166064	0.0807469
441	0.0092506	0.0990576	0.183327	0.072912	0.125741	0.000384677	0.0452153	0.219217	0.161841	0.083053		0.00899343	0.101946	0.182937	0.0704438	0.125362	0.00190816	0.0414198	0.220179	0.166064	0.0807475
442	0.00924994	0.0990577	0.183327	0.0729123	0.125742	0.00038294	0.0452159	0.219217	0.161842	0.0830532		0.00899337	0.101946	0.182937	0.0704445	0.125363	0.00190362	0.0414206	0.220179	0.166065	0.0807481
443	0.00924929	0.0990578	0.183328	0.0729126	0.125742	0.000381219	0.0452166	0.219217	0.161842	0.0830535		0.00899332	0.101947	0.182937	0.0704451	0.125363	0.00189912	0.0414214	0.220179	0.166065	0.0807488
444	0.00924865	0.0990579	0.183328	0.072913	0.125742	0.000379516	0.0452173	0.219218	0.161842	0.0830538		0.00899328	0.101947	0.182938	0.0704458	0.125364	0.00189464	0.0414222	0.22018	0.166066	0.0807494
445	0.00924802	0.099058	0.183328	0.0729133	0.125742	0.000377829	0.0452179	0.219218	0.161843	0.0830541		0.00899324	0.101948	0.182938	0.0704465	0.125364	0.00189018	0.041423	0.22018	0.166066	0.08075
446	0.0092474	0.0990581	0.183328	0.0729136	0.125743	0.00037616	0.0452185	0.219218	0.161843	0.0830543		0.00899321	0.101948	0.182939	0.0704471	0.125365	0.00188576	0.0414238	0.220181	0.166067	0.0807506
447	0.00924679	0.0990582	0.183328	0.0729138	0.125743	0.000374507	0.0452192	0.219218	0.161843	0.0830546		0.00899319	0.101949	0.182939	0.0704478	0.125365	0.00188135	0.0414246	0.220181	0.166067	0.0807512
448	0.00924618	0.0990583	0.183329	0.0729141	0.125743	0.00037287	0.0452198	0.219218	0.161844	0.0830548		0.00899318	0.10195	0.18294	0.0704484	0.125366	0.00187698	0.0414254	0.220182	0.166067	0.0807518
449	0.00924559	0.0990584	0.183329	0.0729144	0.125743	0.00037125	0.0452204	0.219218	0.161844	0.0830551		0.00899318	0.10195	0.18294	0.070449	0.125366	0.00187263	0.0414262	0.220182	0.166068	0.0807524
450	0.009245	0.0990585	0.183329	0.0729147	0.125744	0.000369645	0.0452211	0.219219	0.161844	0.0830554		0.00899318	0.101951	0.182941	0.0704497	0.125367	0.00186831	0.0414269	0.220182	0.166068	0.080753
451	0.00924442	0.0990586	0.183329	0.072915	0.125744	0.000368057	0.0452217	0.219219	0.161844	0.0830556		0.00899319	0.101951	0.182941	0.0704503	0.125367	0.00186401	0.0414277	0.220183	0.166069	0.0807536
452	0.00924385	0.0990587	0.18333	0.0729153	0.125744	0.000366484	0.0452223	0.219219	0.161845	0.0830559		0.00899321	0.101952	0.182942	0.0704509	0.125368	0.00185974	0.0414284	0.220183	0.166069	0.0807542
453	0.00924329	0.0990588	0.18333	0.0729156	0.125744	0.000364927	0.0452229	0.219219	0.161845	0.0830561		0.00899323	0.101952	0.182942	0.0704515	0.125368	0.0018555	0.0414292	0.220184	0.16607	0.0807548
454	0.00924274	0.0990589	0.18333	0.0729158	0.125745	0.000363386	0.0452234	0.219219	0.161845	0.0830564		0.00899326	0.101953	0.182942	0.0704522	0.125369	0.00185128	0.0414299	0.220184	0.16607	0.0807554
455	0.00924219	0.099059	0.18333	0.0729161	0.125745	0.000361859	0.045224	0.219219	0.161846	0.0830566		0.0089933	0.101953	0.182943	0.0704528	0.125369	0.00184708	0.0414306	0.220184	0.166071	0.080756
456	0.00924165	0.0990591	0.18333	0.0729164	0.125745	0.000360348	0.0452246	0.21922	0.161846	0.0830569		0.00899335	0.101954	0.182943	0.0704534	0.12537	0.00184291	0.0414314	0.220185	0.166071	0.0807565
457	0.00924112	0.0990592	0.183331	0.0729166	0.125745	0.000358852	0.0452252	0.21922	0.161846	0.0830571		0.0089934	0.101954	0.182944	0.070454	0.12537	0.00183877	0.0414321	0.220185	0.166071	0.0807571
458	0.0092406	0.0990593	0.183331	0.0729169	0.125746	0.000357371	0.0452257	0.21922	0.161847	0.0830573		0.00899346	0.101955	0.182944	0.0704546	0.12537	0.00183465	0.0414328	0.220186	0.166072	0.0807577
459	0.00924009	0.0990593	0.183331	0.0729172	0.125746	0.000355904	0.0452263	0.21922	0.161847	0.0830576		0.00899352	0.101955	0.182944	0.0704551	0.125371	0.00183055	0.0414335	0.220186	0.166072	0.0807582
460	0.00923958	0.0990594	0.183331	0.0729174	0.125746	0.000354452	0.0452268	0.21922	0.161847	0.0830578		0.00899359	0.101956	0.182945	0.0704557	0.125371	0.00182648	0.0414342	0.220186	0.166073	0.0807588
461	0.00923908	0.0990595	0.183331	0.0729177	0.125746	0.000353014	0.0452274	0.21922	0.161847	0.083058		0.00899367	0.101956	0.182945	0.0704563	0.125372	0.00182243	0.0414349	0.220187	0.166073	0.0807593
462	0.00923859	0.0990596	0.183332	0.0729179	0.125746	0.000351591	0.0452279	0.21922	0.161848	0.0830583		0.00899375	0.101957	0.182946	0.0704569	0.125372	0.0018184	0.0414356	0.220187	0.166073	0.0807599
463	0.0092381	0.0990597	0.183332	0.0729182	0.125747	0.000350181	0.0452284	0.219221	0.161848	0.0830585		0.00899384	0.101957	0.182946	0.0704575	0.125373	0.0018144	0.0414363	0.220188	0.166074	0.0807604
464	0.00923762	0.0990598	0.183332	0.0729184	0.125747	0.000348786	0.045229	0.219221	0.161848	0.0830587		0.00899394	0.101958	0.182946	0.070458	0.125373	0.00181042	0.041437	0.220188	0.166074	0.080761
465	0.00923715	0.0990598	0.183332	0.0729187	0.125747	0.000347404	0.0452295	0.219221	0.161848	0.0830589		0.00899404	0.101958	0.182947	0.0704586	0.125373	0.00180647	0.0414377	0.220188	0.166075	0.0807615
466	0.00923669	0.0990599	0.183332	0.0729189	0.125747	0.000346036	0.04523	0.219221	0.161849	0.0830591		0.00899415	0.101959	0.182947	0.0704592	0.125374	0.00180254	0.0414383	0.220189	0.166075	0.080762
467	0.00923623	0.09906	0.183333	0.0729191	0.125747	0.000344682	0.0452305	0.219221	0.161849	0.0830594		0.00899426	0.101959	0.182948	0.0704597	0.125374	0.00179863	0.041439	0.220189	0.166075	0.0807625
468	0.00923578	0.0990601	0.183333	0.0729194	0.125748	0.000343341	0.045231	0.219221	0.161849	0.0830596		0.00899438	0.10196	0.182948	0.0704603	0.125375	0.00179474	0.0414397	0.220189	0.166076	0.0807631
469	0.00923533	0.0990602	0.183333	0.0729196	0.125748	0.000342013	0.0452315	0.219221	0.161849	0.0830598		0.0089945	0.10196	0.182948	0.0704608	0.125375	0.00179088	0.0414403	0.22019	0.166076	0.0807636
470	0.00923489	0.0990602	0.183333	0.0729198	0.125748	0.000340699	0.045232	0.219222	0.16185	0.08306		0.00899463	0.101961	0.182949	0.0704614	0.125375	0.00178704	0.041441	0.22019	0.166077	0.0807641
471	0.00923446	0.0990603	0.183333	0.0729201	0.125748	0.000339397	0.0452325	0.219222	0.16185	0.0830602		0.00899476	0.101961	0.182949	0.0704619	0.125376	0.00178322	0.0414416	0.220191	0.166077	0.0807646
472	0.00923403	0.0990604	0.183334	0.0729203	0.125748	0.000338108	0.045233	0.219222	0.16185	0.0830604		0.0089949	0.101962	0.18295	0.0704624	0.125376	0.00177943	0.0414423	0.220191	0.166077	0.0807651
473	0.00923361	0.0990605	0.183334	0.0729205	0.125748	0.000336832	0.0452334	0.219222	0.16185	0.0830606		0.00899504	0.101962	0.18295	0.070463	0.125377	0.00177565	0.0414429	0.220191	0.166078	0.0807656
474	0.0092332	0.0990605	0.183334	0.0729207	0.125749	0.000335569	0.0452339	0.219222	0.161851	0.0830608		0.00899519	0.101963	0.18295	0.0704635	0.125377	0.0017719	0.0414435	0.220192	0.166078	0.0807661
475	0.00923279	0.0990606	0.183334	0.072921	0.125749	0.000334318	0.0452344	0.219222	0.161851	0.083061		0.00899534	0.101963	0.182951	0.070464	0.125377	0.00176817	0.0414442	0.220192	0.166079	0.0807666
476	0.00923239	0.0990607	0.183334	0.0729212	0.125749	0.00033308	0.0452348	0.219222	0.161851	0.0830612		0.0089955	0.101964	0.182951	0.0704645	0.125378	0.00176446	0.0414448	0.220192	0.166079	0.0807671
477	0.009232	0.0990607	0.183334	0.0729214	0.125749	0.000331853	0.0452353	0.219222	0.161851	0.0830614		0.00899566	0.101964	0.182951	0.070465	0.125378	0.00176078	0.0414454	0.220193	0.166079	0.0807676
478	0.00923161	0.0990608	0.183335	0.0729216	0.125749	0.000330639	0.0452357	0.219223	0.161852	0.0830616		0.00899583	0.101964	0.182952	0.0704656	0.125379	0.00175711	0.041446	0.220193	0.16608	0.0807681
479	0.00923122	0.0990609	0.183335	0.0729218	0.12575	0.000329437	0.0452362	0.219223	0.161852	0.0830618		0.008996	0.101965	0.182952	0.0704661	0.125379	0.00175347	0.0414466	0.220193	0.16608	0.0807686
480	0.00923084	0.0990609	0.183335	0.072922	0.12575	0.000328247	0.0452366	0.219223	0.161852	0.083062		0.00899618	0.101965	0.182952	0.0704666	0.125379	0.00174984	0.0414472	0.220194	0.16608	0.080769
481	0.00923047	0.099061	0.183335	0.0729222	0.12575	0.000327068	0.0452371	0.219223	0.161852	0.0830622		0.00899636	0.101966	0.182953	0.0704671	0.12538	0.00174624	0.0414478	0.220194	0.166081	0.0807695
482	0.0092301	0.0990611	0.183335	0.0729224	0.12575	0.000325901	0.0452375	0.219223	0.161852	0.0830624		0.00899654	0.101966	0.182953	0.0704676	0.12538	0.00174266	0.0414484	0.220194	0.166081	0.08077
483	0.00922974	0.0990611	0.183335	0.0729226	0.12575	0.000324746	0.0452379	0.219223	0.161853	0.0830625		0.00899673	0.101967	0.182954	0.0704681	0.12538	0.0017391	0.041449	0.220195	0.166081	0.0807704
484	0.00922938	0.0990612	0.183336	0.0729228	0.12575	0.000323602	0.0452383	0.219223	0.161853	0.0830627		0.00899693	0.101967	0.182954	0.0704685	0.125381	0.00173556	0.0414496	0.220195	0.166082	0.0807709
485	0.00922903	0.0990613	0.183336	0.072923	0.12575	0.00032247	0.0452388	0.219223	0.161853	0.0830629		0.00899712	0.101968	0.182954	0.070469	0.125381	0.00173204	0.0414502	0.220195	0.166082	0.0807714
486	0.00922869	0.0990613	0.183336	0.0729232	0.125751	0.000321348	0.0452392	0.219223	0.161853	0.0830631		0.00899732	0.101968	0.182955	0.0704695	0.125382	0.00172853	0.0414507	0.220196	0.166082	0.0807718
487	0.00922834	0.0990614	0.183336	0.0729234	0.125751	0.000320238	0.0452396	0.219224	0.161853	0.0830633		0.00899753	0.101968	0.182955	0.07047	0.125382	0.00172505	0.0414513	0.220196	0.166083	0.0807723
488	0.00922801	0.0990615	0.183336	0.0729236	0.125751	0.000319138	0.04524	0.219224	0.161854	0.0830634		0.00899774	0.101969	0.182955	0.0704705	0.125382	0.00172159	0.0414519	0.220196	0.166083	0.0807727
489	0.00922768	0.0990615	0.183336	0.0729238	0.125751	0.00031805	0.0452404	0.219224	0.161854	0.0830636		0.00899795	0.101969	0.182956	0.0704709	0.125383	0.00171815	0.0414524	0.220197	0.166083	0.0807732
490	0.00922735	0.0990616	0.183336	0.072924	0.125751	0.000316972	0.0452408	0.219224	0.161854	0.0830638		0.00899816	0.10197	0.182956	0.0704714	0.125383	0.00171473	0.041453	0.220197	0.166084	0.0807736
491	0.00922703	0.0990616	0.183337	0.0729242	0.125751	0.000315905	0.0452412	0.219224	0.161854	0.0830639		0.00899838	0.10197	0.182956	0.0704719	0.125383	0.00171133	0.0414535	0.220197	0.166084	0.0807741
492	0.00922671	0.0990617	0.183337	0.0729243	0.125752	0.000314848	0.0452415	0.219224	0.161854	0.0830641		0.0089986	0.10197	0.182957	0.0704723	0.125384	0.00170795	0.0414541	0.220198	0.166084	0.0807745
493	0.0092264	0.0990618	0.183337	0.0729245	0.125752	0.000313802	0.0452419	0.219224	0.161855	0.0830643		0.00899883	0.101971	0.182957	0.0704728	0.125384	0.00170459	0.0414546	0.220198	0.166085	0.0807749
494	0.00922609	0.0990618	0.183337	0.0729247	0.125752	0.000312766	0.0452423	0.219224	0.161855	0.0830644		0.00899906	0.101971	0.182957	0.0704733	0.125384	0.00170124	0.0414552	0.220198	0.166085	0.0807754
495	0.00922579	0.0990619	0.183337	0.0729249	0.125752	0.00031174	0.0452427	0.219224	0.161855	0.0830646		0.00899929	0.101972	0.182957	0.0704737	0.125385	0.00169792	0.0414557	0.220198	0.166085	0.0807758
496	0.00922549	0.0990619	0.183337	0.0729251	0.125752	0.000310724	0.045243	0.219224	0.161855	0.0830648		0.00899953	0.101972	0.182958	0.0704742	0.125385	0.00169461	0.0414563	0.220199	0.166086	0.0807762
497	0.0092252	0.099062	0.183337	0.0729252	0.125752	0.000309719	0.0452434	0.219225	0.161855	0.0830649		0.00899976	0.101972	0.182958	0.0704746	0.125385	0.00169132	0.0414568	0.220199	0.166086	0.0807767
498	0.00922491	0.099062	0.183338	0.0729254	0.125752	0.000308723	0.0452438	0.219225	0.161856	0.0830651		0.00900001	0.101973	0.182958	0.070475	0.125386	0.00168806	0.0414573	0.220199	0.166086	0.0807771
499	0.00922462	0.0990621	0.183338	0.0729256	0.125753	0.000307737	0.0452441	0.219225	0.161856	0.0830652		0.00900025	0.101973	0.182959	0.0704755	0.125386	0.00168481	0.0414578	0.2202	0.166087	0.0807775
500	0.00922434	0.0990621	0.183338	0.0729257	0.125753	0.000306761	0.0452445	0.219225	0.161856	0.0830654		0.0090005	0.101974	0.182959	0.0704759	0.125386	0.00168157	0.0414583	0.2202	0.166087	0.0807779

## Sheet: Table S3
100 donors	1X coverage	10X coverage	30X coverage	500 donors	1X coverage	10X coverage	30X coverage	1000 donors	1X coverage	10X coverage	30X coverage
Actual	Predicted			Actual	Predicted			Actual	Predicted
0.0187166	0.0198919	0.0192013	0.0193311	0.00360878	0.00341889	0.00334322	0.00280756	0.00176228	0.000291	0.00162472	0.00150339
0.00955722	0.00912642	0.0107162	0.00901104	0.00184275	0.000481	0.00155467	0.00174272	0.0009	0.000824	0.000716	0.00077
0.00384747	0.00241119	0.00508727	0.0038173	0.000742	0.00176831	0.00150084	0.000854	0.000362	0.000313	0.000445	0.000609
0.000652	0.000807	0.00196202	0.00137038	0.000126	0.00271294	0.000679	0.000937	6.14e-05	5.88e-05	0.000361	0.000401
0.00886147	0.01094	0.00815063	0.00853157	0.0017086	0.00110189	0.000928	0.00176124	0.000834	0.000119	0.000907	0.00088
0.0102155	0.00922873	0.010579	0.0101605	0.00196967	0.00179277	0.00224569	0.00188151	0.000962	0.00140402	0.00114458	0.000985
0.00923642	0.00924597	0.00974243	0.00932202	0.0017809	0.000657	0.00219227	0.00165047	0.00087	0.000201	0.00108869	0.00116865
0.0137609	0.0162461	0.0137545	0.0138607	0.00265327	0.0025745	0.00258686	0.00272514	0.00129568	0.000961	0.00239392	0.00131266
0.0207851	0.0191947	0.0214597	0.0200268	0.00400761	0.00518714	0.0033863	0.0041666	0.00195705	0.00257883	0.00136383	0.00172753
0.00364124	0.00380217	0.00490269	0.00357631	0.000702	2.01e-05	0.000832	0.00085	0.000343	5.11e-05	0.000513	0.000501
0.0136838	0.0131027	0.0134362	0.0134747	0.00263841	0.00743375	0.00252347	0.00238557	0.00128842	0.00369242	0.000542	0.00153905
0.01765	0.0182357	0.017752	0.017101	0.00340314	0.00666638	0.00332265	0.00344403	0.00166186	0.0013161	0.00134065	0.00142065
0.00066	0.00406574	0.000554	0.00147171	0.000127	0.000323	0.000699	0.000617	6.22e-05	0.000315	0.000406	0.000371
0.00263094	0.00145862	0.0021077	0.00221109	0.000507	0.00121422	0.000471	0.000603	0.000248	0.000829	0.000146	0.000748
0.0115861	0.0095121	0.0116144	0.0120869	0.00223395	0.00306192	0.0026795	0.00208323	0.00109091	0.000498	0.00117547	0.000834
0.00257053	0.00241682	0.00270422	0.00305215	0.000496	6.11e-05	0.000887	0.00067	0.000242	0.00151844	0.000224	0.000515
0.0116486	0.0100789	0.0121945	0.0113392	0.002246	3.49e-05	0.0027918	0.00242695	0.00109679	0.000817	0.000899	0.00101448
0.00262886	0.00182888	0.00256384	0.00258453	0.000507	0.000294	0.00104577	0.000908	0.000248	1.53e-05	0.000685	0.000398
0.0179062	0.0174568	0.0169633	0.0180738	0.00345254	0.00405496	0.00271642	0.00362966	0.00168599	0.00140516	0.00113756	0.00180283
0.00455988	0.00448649	0.00341837	0.00462984	0.000879	0.000217	0.000824	0.000965	0.000429	6.26e-05	0.000523	0.000551
0.0111987	0.0124514	0.0108437	0.0115833	0.00215924	0.000694	0.00162827	0.00209021	0.00105443	0.000305	0.00114308	0.00130154
0.000692	0.000748	0.00116366	0.00114774	0.000133	0.00178691	0.000409	0.000685	6.51e-05	0.000523	0.000229	0.000567
0.0193936	0.0190097	0.0192757	0.0199866	0.00373932	0.00155552	0.00324111	0.00341698	0.00182603	0.00063	0.000725	0.00146831
0.018954	0.0226904	0.0184673	0.0188814	0.00365457	0.00271834	0.00349691	0.00339244	0.00178464	0.000221	0.00161089	0.00147101
0.00557018	0.00188973	0.00540847	0.0054101	0.001074	0.00157658	0.00041	0.000796	0.000524	0.000995	0.000805	0.000876
0.0144962	0.0109384	0.0145341	0.0146125	0.00279505	0.000917	0.00225359	0.00246065	0.00136491	0.000232	0.000896	0.00137684
0.0110362	0.0152888	0.011471	0.0113682	0.00212792	0.00105048	0.00269582	0.00270459	0.00103913	0.004887	0.00152171	0.00103093
0.000319	0.000345	0.000729	0.000951	6.15e-05	0.00106643	0.000357	0.00045	3e-05	1.93e-05	0.000778	0.000498
0.0154919	0.0140377	0.0150225	0.0152476	0.00298703	0.00400852	0.00267544	0.0020643	0.00145867	0.00347273	0.000855	0.00141999
0.00271218	0.00037	0.00347348	0.00289465	0.000523	0.000179	0.00160303	0.000942	0.000255	4.84e-05	0.00101593	0.000612
0.0066763	0.00898011	0.00650843	0.00670143	0.00128727	0.00460154	0.00096	0.00154282	0.000629	0.000495	0.00108296	0.000628
0.00594514	0.00502757	0.00626733	0.0054775	0.0011463	0.000919	0.00196326	0.00151977	0.00056	6.22e-05	0.000319	0.000698
0.0183312	0.0204762	0.0184594	0.0184304	0.00353448	0.00242905	0.00287251	0.00361831	0.001726	0.00108974	0.00176371	0.00156594
0.010428	0.0145273	0.0101566	0.010039	0.00201064	0.00168281	0.00166619	0.00208355	0.000982	4.25e-05	0.00149479	0.000982
0.00283925	0.00268515	0.00280444	0.00308438	0.000547	0.000854	0.00145695	0.000841	0.000267	0.000235	0.000658	0.000742
0.00823862	0.00559341	0.0081069	0.00830127	0.00158851	0.00128079	0.00118245	0.00129775	0.000776	0.00054	0.00131505	0.00084
0.00560143	0.0093689	0.00577652	0.00559231	0.00108002	0.00345981	0.0011899	0.00115934	0.000527	0.000223	0.000465	0.000616
0.00170813	0.00121573	0.00184423	0.00179497	0.000329	0.000114	0.000816	0.000833	0.000161	0.000185	0.000474	0.000451
0.016821	0.013332	0.0167005	0.0167386	0.00324328	0.00336343	0.00424573	0.00332483	0.0015838	0.00204124	0.00127562	0.00153729
0.00590348	0.00552241	0.00630811	0.00629046	0.00113826	0.00228774	0.00108234	0.00159151	0.000556	0.000427	0.000763	0.000709
0.0196123	0.0229139	0.0199405	0.0189068	0.00378149	0.0015062	0.00301877	0.00411518	0.00184662	9.24e-05	0.00108648	0.00168807
0.0138734	0.00961732	0.0135408	0.0138759	0.00267496	0.00271892	0.00353813	0.00300969	0.00130627	0.000119	0.00121948	0.000946
0.00724291	0.00875061	0.00779855	0.00701473	0.00139652	0.00086	0.0016667	0.00158312	0.000682	7.4e-05	0.000392	0.000759
0.00153524	0.00148255	0.00146695	0.00155169	0.000296	0.0031533	0.000816	0.000778	0.000145	6.01e-05	0.00085	0.000448
0.00307672	0.00397022	0.00175413	0.0040542	0.000593	0.00097	0.000537	0.000643	0.00029	6.32e-05	0.000875	0.000578
0.00123319	0.000671	0.00136743	0.00130071	0.000238	0.000128	0.000641	0.00087	0.000116	9.1e-06	0.000965	0.000449
0.00879064	0.00991664	0.0089983	0.00898841	0.00169494	0.00133673	0.00363989	0.00179476	0.000828	0.000319	0.00114726	0.000866
0.0205976	0.0209459	0.0206385	0.020383	0.00397147	0.00351151	0.00453313	0.0038397	0.0019394	0.00215676	0.00204256	0.00202252
0.00937391	0.00647623	0.00952328	0.00958034	0.0018074	0.000435	0.00165481	0.00167084	0.000883	0.000172	0.0011437	0.00123634
0.0153253	0.0155514	0.016465	0.0149976	0.0029549	0.000392	0.00191856	0.00297079	0.00144297	0.000332	0.000607	0.00108767
0.00302465	0.00187289	0.00237825	0.00332333	0.000583	0.000927	0.00114009	0.0010539	0.000285	8.62e-05	0.00014	0.000597
0.00485985	0.00604284	0.0046974	0.00536629	0.000937	0.000992	0.0012615	0.00120109	0.000458	0.000603	0.000429	0.000735
0.00765744	0.0042696	0.00681524	0.007985	0.00147645	0.000664	0.00180531	0.0015297	0.000721	0.000501	0.000799	0.000714
0.00844693	0.00786676	0.00833044	0.0082	0.00162867	0.001813	0.00100248	0.00165321	0.000795	8.25e-05	0.000559	0.000817
0.00528272	0.0068874	0.00391843	0.0054665	0.00101857	0.00272502	0.00092	0.00123146	0.000497	0.000329	0.000752	0.000745
0.0111341	0.0117769	0.0121239	0.011361	0.00214679	0.000961	0.00151068	0.00186862	0.00104835	5.11e-05	0.000658	0.00063
0.00699502	0.00643591	0.00797034	0.00693276	0.00134872	0.000406	0.00196066	0.00119122	0.000659	0.000963	0.00056	0.00086
0.0171418	0.0151852	0.0153108	0.0171113	0.00330514	0.00464108	0.00271339	0.00304691	0.001614	0.00319651	0.00190892	0.00110985
0.0177146	0.0200381	0.0179619	0.017444	0.00341559	0.00271092	0.00273615	0.0036842	0.00166794	0.000596	0.00164193	0.00159691
0.0185062	0.0182973	0.0185268	0.0182116	0.00356822	0.000312	0.00235734	0.00284775	0.00174247	0.00242016	0.00151359	0.00157859
0.00749912	0.00571373	0.00680534	0.00714029	0.00144592	0.0016676	0.00126353	0.00137686	0.000706	0.0017169	0.000502	0.000822
0.0128131	0.00944956	0.0122998	0.0127716	0.00247052	0.00442833	0.00140641	0.00194176	0.00120643	0.00119546	0.000508	0.00143582
0.0114278	0.00734236	0.012081	0.0110844	0.00220343	0.000939	0.00225091	0.00182392	0.001076	0.000192	0.00100238	0.000817
0.0180875	0.0172281	0.0187178	0.017973	0.00348748	0.00397777	0.0033917	0.00302867	0.00170305	0.000828	0.00135687	0.00159861
0.00957805	0.011168	0.0100587	0.00967819	0.00184676	0.00198845	0.00299589	0.00197336	0.000902	0.000131	0.000885	0.00105057
0.00415785	0.00551363	0.00364328	0.00411276	0.000802	0.000665	0.00074	0.00129404	0.000391	0.00142519	0.000817	0.000625
0.0164731	0.0174518	0.015954	0.0164151	0.00317621	0.00528225	0.0030993	0.00306516	0.00155105	0.000533	0.000945	0.00116936
0.00940307	0.0104974	0.00914527	0.00988668	0.00181303	0.00231837	0.00140396	0.00197629	0.000885	0.000161	0.000892	0.000854
0.0205497	0.0230738	0.0206322	0.0205679	0.00396223	0.00598939	0.00451589	0.00327017	0.00193488	4.18e-05	0.000944	0.00221645
0.00109987	0.00142324	0.002525	0.00100715	0.000212	0.00165769	0.000822	0.00104306	0.000104	0.000685	0.000636	0.000579
0.00803865	0.00465655	0.00889747	0.00768116	0.00154995	0.000188	0.00137286	0.00138723	0.000757	0.000304	0.00161653	0.00086
0.0160731	0.0142427	0.0160763	0.0152027	0.00309909	0.0018952	0.00333763	0.00269443	0.00151339	0.00018	0.00226025	0.00145075
0.00544728	0.00681332	0.00511239	0.00536582	0.0010503	0.000106	0.00150193	0.00165975	0.000513	0.00286843	0.000638	0.000621
0.00220391	0.0026687	0.00184583	0.00170359	0.000425	0.00268213	0.00121105	0.000406	0.000208	0.00021	0.000611	0.000352
0.0198352	0.018754	0.0189127	0.0202226	0.00382446	0.00191065	0.0037977	0.00318585	0.00186761	0.000328	0.00157465	0.00150797
0.00851359	0.00998549	0.00849264	0.00868979	0.00164152	0.00132934	0.00105294	0.00153507	0.000802	0.000122	0.000644	0.000948
0.0149816	0.0166195	0.0147537	0.014576	0.00288863	0.00260923	0.00166907	0.00347703	0.00141061	0.000468	0.00129646	0.00126856
0.00360583	0.00156739	0.00354461	0.00309221	0.000695	0.000176	0.000603	0.00147473	0.00034	0.000326	0.000231	0.000566
0.0145837	0.0152373	0.0140443	0.0137356	0.00281192	0.00107187	0.00280572	0.00263611	0.00137315	0.000897	0.000878	0.00108222
0.020408	0.0191383	0.0213003	0.020651	0.00393492	0.00270373	0.00460221	0.00321207	0.00192155	0.000215	0.00240354	0.00165755
0.0160148	0.0178947	0.0158265	0.0160951	0.00308785	0.00268532	0.00295523	0.00299207	0.00150789	0.000459	0.00172976	0.00132839
0.0115861	0.0122446	0.0104819	0.0114643	0.00223395	0.00303965	0.00265296	0.00256193	0.00109091	0.000314	0.000476	0.00102851
0.0171667	0.0201463	0.0156201	0.0176952	0.00330996	0.00447526	0.00327748	0.00355198	0.00161636	0.0024754	0.00152577	0.00132016
0.00980719	0.00958289	0.00977082	0.00966516	0.00189094	0.00131405	0.00240772	0.00252815	0.000923	3.26e-05	0.00218509	0.00101047
0.00934266	0.00578732	0.0093997	0.00917083	0.00180138	0.000275	0.0021499	0.00194465	0.00088	0.000249	0.00139817	0.000856
0.00847609	0.00805751	0.0083858	0.00899639	0.00163429	0.00178064	0.00161172	0.00140705	0.000798	0.00099	0.00108962	0.000837
0.013288	0.0139733	0.0137815	0.012412	0.00256209	0.000232	0.00167687	0.00217661	0.00125115	0.000291	0.00152063	0.00106604
0.00978011	0.0113924	0.0101147	0.00984659	0.00188572	0.00135779	0.00226108	0.00227565	0.000921	0.000424	0.000817	0.000924
0.00991343	0.0114769	0.00989913	0.00968549	0.00191143	0.000286	0.00234383	0.00185417	0.000933	0.00321735	0.00107668	0.000885
0.0016873	0.00315698	0.0015364	0.00177612	0.000325	5.62e-05	0.000512	0.000599	0.000159	0.000381	0.000475	0.00066
0.00961763	0.0102508	0.00953057	0.00932004	0.0018544	0.00172513	0.00176769	0.00147282	0.000906	0.00211588	0.000536	0.00086
0.0177604	0.019912	0.0163904	0.0177161	0.00342443	0.00484703	0.00362524	0.0030201	0.00167226	8.63e-05	0.00162043	0.00152671
0.00494526	0.00480211	0.0044042	0.00466881	0.000954	0.00382436	0.000785	0.00121189	0.000466	0.000723	0.000263	0.000834
0.00129152	0.000254	0.00129068	0.00198379	0.000249	0.000275	0.000649	0.000739	0.000122	0.00027	0.000784	0.000454
0.00635968	0.00520671	0.00672764	0.00609119	0.00122622	0.00215663	0.00117322	0.00153402	0.000599	0.00223641	0.000673	0.000791
0.0183833	0.0176994	0.0187319	0.0181101	0.00354452	0.0031267	0.0024155	0.00339889	0.0017309	0.00176669	0.00179072	0.00115817
0.014792	0.0144212	0.0158132	0.0146484	0.00285208	0.00339012	0.00376029	0.00261711	0.00139276	0.00225416	0.00114275	0.00111914
0.00125194	0.0018214	0.0016964	0.00188794	0.000241	0.000792	0.000611	0.000666	0.000118	0.00059	0.000261	0.000546
0.0113237	0.0110744	0.011394	0.0113836	0.00218334	0.00262165	0.00171337	0.00201251	0.0010662	6.56e-05	0.00119938	0.000806
0.0138526	0.0152966	0.0126492	0.014204	0.00267094	0.00187902	0.00352756	0.00267557	0.00130431	0.000106	0.000663	0.00104276
				0.00147564	0.000465	0.00131609	0.00161563	0.000721	0.000932	0.00105655	0.00120884
				0.00129812	0.00173813	0.00150486	0.00114812	0.000634	0.00224503	0.00115614	0.000702
				0.00244763	0.00174826	0.0016132	0.00232885	0.00119525	0.000202	0.00121318	0.000861
				0.000633	0.000243	0.000905	0.000973	0.000309	0.00133238	0.000623	0.000591
				0.0010017	0.000493	0.00091	0.000945	0.000489	2.4e-05	0.000376	0.000604
				0.00105392	0.000116	0.000912	0.00158393	0.000515	0.00015	0.000259	0.000944
				0.000606	0.000733	0.00119545	0.000945	0.000296	0.000143	0.000429	0.000539
				0.00182467	0.00242957	0.00102369	0.00187005	0.000891	0.000573	0.00102067	0.000822
				0.00116598	0.000215	0.000642	0.00129317	0.000569	7.88e-05	0.000549	0.000648
				0.00383451	0.000644	0.00435193	0.00385331	0.00187251	0.00365263	0.00138462	0.00138499
				0.00199497	0.000579	0.00199709	0.00151336	0.000974	0.00326031	0.000926	0.00119807
				0.00328546	0.000943	0.00236962	0.00299147	0.00160439	0.000528	0.00172524	0.00115388
				0.00166723	0.00169422	0.00114434	0.00209608	0.000814	0.00061	0.00112641	0.000872
				0.0023428	0.000885	0.00272288	0.00194502	0.00114406	0.0001	0.000923	0.00092
				0.00275408	0.00263638	0.00152249	0.00258147	0.00134491	0.00176291	0.000904	0.00127154
				0.00376181	0.00227955	0.00450594	0.00323035	0.00183701	0.00153737	0.00214674	0.00160172
				0.000553	0.00155872	0.000492	0.000947	0.00027	0.00113629	0.000356	0.000622
				0.00351239	0.0054515	0.00396199	0.00316436	0.00171521	0.00426002	0.00153611	0.00135829
				0.00138568	0.00208996	0.00109747	0.00141125	0.000677	0.00036	0.000922	0.000692
				0.00304005	0.00211796	0.00213556	0.00359652	0.00148456	0.0003	0.00120265	0.00107309
				0.00281473	0.00568959	0.0020708	0.00293064	0.00137452	0.00381164	0.00124591	0.00149318
				0.000483	0.000796	0.000624	0.000978	0.000236	0.00102084	0.000371	0.000526
				0.00180339	0.00198866	0.00155069	0.00157176	0.000881	0.00119127	0.00101574	0.000816
				0.00324369	0.000328	0.00250395	0.0031401	0.001584	0.00187108	0.00115292	0.00144225
				0.00325975	0.000218	0.00369136	0.00367433	0.00159184	0.000312	0.00194138	0.0012772
				0.00285007	0.000191	0.00390268	0.00288615	0.00139178	4.53e-05	0.00132464	0.000981
				0.00386423	0.00140314	0.00329911	0.00380207	0.00188703	0.000636	0.00195362	0.00137448
				0.00309227	0.00271858	0.00341891	0.00292683	0.00151005	0.000344	0.00103494	0.0013638
				0.000897	0.0003	0.00156943	0.000801	0.000438	0.00068	0.00124946	0.000621
				0.00201586	0.0039615	0.00254188	0.00160162	0.000984	2.37e-05	0.000691	0.00106664
				0.000212	0.000166	0.000672	0.000752	0.000104	2.04e-05	0.000658	0.000545
				0.00332201	0.00923471	0.00309841	0.00278094	0.00162224	0.000246	0.00106569	0.00157284
				0.00263078	0.00149933	0.00242442	0.0027976	0.00128469	0.00159793	0.00194692	0.00137449
				0.000685	0.000246	0.000436	0.001218	0.000334	0.00217654	0.00112305	0.000659
				0.00373329	0.00513076	0.00326038	0.00348481	0.00182309	0.00179744	0.000729	0.0015216
				0.000745	0.000493	0.000937	0.000985	0.000364	0.000102	0.000453	0.000659
				0.0019536	0.00237986	0.0012025	0.00263683	0.000954	0.000463	0.000302	0.000948
				0.00252675	0.00256213	0.00166451	0.00315915	0.00123389	0.00161216	0.00232901	0.00130522
				0.00161301	0.000996	0.00137529	0.00159742	0.000788	0.000752	0.000655	0.000725
				0.00218334	0.00273622	0.00232551	0.00193491	0.0010662	0.000462	0.000633	0.00126827
				0.0021239	0.00394574	0.00275429	0.0014461	0.00103717	0.000627	0.00124319	0.000651
				0.000815	0.00110336	0.00225396	0.000708	0.000398	0.00282227	0.000509	0.000592
				0.000607	0.000678	0.00106109	0.00123529	0.000296	0.000308	0.00078	0.000569
				0.0037602	0.00457801	0.00461874	0.00320139	0.00183623	0.00219061	0.00136191	0.00216535
				0.00155156	0.00210806	0.00221612	0.00176976	0.000758	0.000476	0.000331	0.000563
				0.00264684	0.00363618	0.00237785	0.00236209	0.00129254	0.000258	0.00185471	0.00117943
				0.00107601	0.000137	0.00147193	0.00148434	0.000525	0.00164628	0.000901	0.000853
				0.00365296	0.00321916	0.00301637	0.0030767	0.00178386	0.00019	0.00210907	0.00168408
				0.00076	0.000169	0.000528	0.00154762	0.000371	0.000512	0.000718	0.000548
				0.000588	0.000332	0.000805	0.0011431	0.000287	0.00172135	0.000946	0.000682
				0.00321075	0.00128342	0.00321191	0.00332751	0.00156791	0.00197522	0.000831	0.00130496
				0.00074	0.00146116	0.00167295	0.00116927	0.000361	0.000527	0.000568	0.000583
				0.00314207	0.00233158	0.00327458	0.00304084	0.00153437	0.00022	0.0017779	0.00134588
				0.000842	0.000515	0.00106562	0.00103613	0.000411	0.00111384	0.000924	0.000754
				0.00108484	9.76e-05	0.00140548	0.00101097	0.00053	0.00222483	0.000684	0.000635
				0.00332361	0.00344801	0.00409556	0.00269404	0.00162303	0.000551	0.00136087	0.00176081
				0.000866	0.000333	0.00130109	0.000921	0.000423	0.00138828	0.000688	0.000818
				0.00323887	0.000535	0.00355766	0.00301182	0.00158164	0.00157515	0.0016132	0.00108297
				0.00213153	0.000403	0.00155855	0.0019404	0.0010409	0.00113586	0.000907	0.00118991
				0.00375819	0.00316191	0.00456372	0.00344808	0.00183525	0.00108357	0.000787	0.00160266
				0.00114429	0.00197575	0.000971	0.0011376	0.000559	0.00018	0.000515	0.000573
				0.00367746	0.00350985	0.00307159	0.00381064	0.00179582	0.000918	0.00180034	0.00155
				0.00399918	0.00946146	0.00361045	0.00366104	0.00195293	0.00319437	0.00142708	0.00150092
				0.00375498	0.000407	0.00428038	0.00353173	0.00183368	0.00285233	0.00211838	0.00186934
				0.00372847	0.00407626	0.00388122	0.00297313	0.00182073	0.000719	0.00113462	0.00138256
				0.00242835	0.00338993	0.00213836	0.00213951	0.00118584	0.00146401	0.000886	0.00126661
				0.00116116	0.000373	0.00127246	0.00142501	0.000567	0.000758	0.00128143	0.000819
				0.000701	0.000419	0.000711	0.00109773	0.000342	9.29e-05	0.000417	0.000677
				0.00236489	0.00106165	0.00175737	0.00184696	0.00115485	0.000151	0.000538	0.00104205
				0.00158047	0.00108005	0.000647	0.00204153	0.000772	0.000451	0.00150763	0.000861
				0.00352524	0.00161614	0.00274583	0.00323384	0.00172149	0.000896	0.00167848	0.00178982
				0.000927	0.000654	0.00144168	0.00104154	0.000453	0.000592	0.000575	0.00085
				0.00310954	0.00179427	0.00297681	0.00282899	0.00151849	0.00450556	0.000735	0.00110943
				0.00121899	0.000687	0.00051	0.00145375	0.000595	0.000763	0.000405	0.000987
				0.00228777	0.00121725	0.00249535	0.0022269	0.00111719	0.00188741	0.00151628	0.00109975
				0.00336177	0.000916	0.0027324	0.00294251	0.00164166	0.00240609	0.00155355	0.00132738
				0.0015142	0.000773	0.00127235	0.00104593	0.000739	0.000522	0.00111073	0.00110457
				0.00129691	0.000234	0.000832	0.000983	0.000633	0.000204	0.000694	0.000633
				0.00309066	0.00114744	0.00204993	0.0022826	0.00150927	0.000274	0.00108025	0.00120699
				0.00229259	0.00032	0.00243799	0.00169648	0.00111955	0.000724	0.000805	0.00110737
				0.00218495	0.00354329	0.00204945	0.00162136	0.00106698	0.000315	0.00205819	0.000858
				0.000137	0.000457	0.000594	0.00099	6.67e-05	0.000112	0.000124	0.00044
				0.000777	0.00270863	0.00066	0.00101118	0.00038	0.000169	0.000973	0.000426
				0.000886	0.00134672	0.00159849	0.000925	0.000433	0.00103913	0.000489	0.000631
				0.00120413	5.22e-05	0.000874	0.00096	0.000588	0.000134	0.000709	0.000687
				0.000236	0.000964	0.000245	0.000824	0.000115	0.000604	0.000353	0.000418
				0.000614	0.00170753	0.000652	0.000781	0.0003	0.00171354	0.000436	0.000544
				0.00108806	0.000311	0.00123025	0.0010605	0.000531	0.000419	0.000418	0.00071
				0.000844	0.00248019	0.0009	0.00100428	0.000412	5.24e-05	0.000422	0.000725
				0.0024898	0.00176309	0.00250046	0.00246855	0.00121585	0.00162081	0.00141151	0.00110951
				0.000278	0.000479	0.000496	0.000953	0.000136	0.000695	0.000557	0.00063
				0.00130936	0.00107059	0.00119892	0.00134361	0.000639	0.0015772	0.000428	0.000693
				0.00322842	0.00686464	0.00339396	0.00323711	0.00157654	0.00153039	0.00121275	0.00145356
				0.00202148	0.00150159	0.00205938	0.00226191	0.000987	0.0033102	0.000827	0.000823
				0.00233155	0.00488533	0.00348297	0.00199297	0.00113857	0.000338	0.0013574	0.00115199
				0.00338667	0.00324629	0.00355178	0.00283258	0.00165382	0.000577	0.00103136	0.0011407
				0.000876	0.00109669	0.000408	0.00126832	0.000428	0.000135	0.000933	0.000526
				0.000528	9.5e-05	0.000989	0.000877	0.000258	0.000582	0.000554	0.000665
				0.00269464	0.00440461	0.00160668	0.0023404	0.00131588	0.000237	0.000417	0.000948
				0.000508	0.000199	0.000393	0.000738	0.000248	0.00149983	0.000766	0.000627
				7.87e-05	0.000195	0.000524	0.000627	3.84e-05	4.28e-05	0.000509	0.000515
				0.00225202	0.00441216	0.00174331	0.00227553	0.00109974	0.000549	0.000616	0.000898
				0.00356781	0.0011052	0.00268592	0.00381532	0.00174228	0.00477116	0.00107915	0.00158606
				5.54e-05	0.000494	0.000729	0.000503	2.71e-05	2.72e-05	0.000709	0.000477
				0.00204919	0.000224	0.00242716	0.00182822	0.00100069	0.00368925	0.000789	0.000766
				0.00251711	0.00110533	0.00135546	0.00218874	0.00122919	0.00555185	0.000681	0.000845
				0.00390881	0.00212945	0.00351164	0.00350124	0.0019088	0.000425	0.000691	0.00189487
				0.00217571	0.00381109	0.0012424	0.00206375	0.00106247	0.000881	0.000724	0.00107076
				0.00390319	0.00641931	0.00378101	0.00436737	0.00190605	0.000513	0.00122428	0.00161886
				0.00335173	0.00569958	0.00253576	0.00289198	0.00163676	0.000977	0.0018836	0.00163078
				0.00140335	0.00152935	0.00106563	0.00114307	0.000685	0.000731	0.000715	0.00084
				0.00160297	0.000712	0.000721	0.00143878	0.000783	0.00400801	0.000703	0.000762
				0.002344	0.00053	0.00248156	0.00171757	0.00114465	0.000696	0.00120327	0.00122959
				0.000393	0.000288	0.00120588	0.000779	0.000192	0.00194246	0.000559	0.000488
				0.00251751	0.00411419	0.00308876	0.00259373	0.00122938	0.00125333	0.000538	0.00107399
				0.00349351	0.00416786	0.00255249	0.00285374	0.00170599	0.00141372	0.00116008	0.00164366
				0.00155959	3.87e-05	0.00141516	0.00162344	0.000762	0.00014	0.00121355	0.000781
				0.00392126	0.00411869	0.00378873	0.00349801	0.00191488	0.00063	0.00227816	0.00162291
				0.00215844	0.00368562	0.00220901	0.00204853	0.00105404	0.00249997	0.00100002	0.000834
				0.00152625	0.00226432	0.000504	0.00176343	0.000745	0.000625	0.000891	0.000604
				0.000785	0.000627	0.00256654	0.000853	0.000383	0.000599	0.000615	0.000622
				0.001562	0.000597	0.00210438	0.00131104	0.000763	0.000885	0.00066	0.000986
				0.00320071	0.0014329	0.00325071	0.00253625	0.00156301	0.000948	0.00108579	0.00117514
				0.000792	0.000174	0.000669	0.00137031	0.000387	0.0022029	0.000727	0.000579
				0.00198413	0.0059994	0.00157674	0.00162963	0.000969	0.000282	0.00126508	0.000726
				6.35e-05	0.00073	0.000559	0.000479	3.1e-05	0.0015676	0.000563	0.000368
				0.00367505	0.00453992	0.0038325	0.00340326	0.00179465	0.00167698	0.00145772	0.00131509
				0.00348467	0.00240094	0.00241224	0.00402714	0.00170168	0.00278704	0.00156745	0.0013794
				0.000334	0.000145	0.000817	0.000375	0.000163	0.000206	0.00054	0.000555
				0.00251751	0.00243749	0.00340511	0.00279663	0.00122938	0.00222094	0.00137718	0.00102856
				0.00147243	0.00298131	0.001425	0.00169099	0.000719	1.49e-05	0.00144346	0.000652
				0.00268098	0.000319	0.00202165	0.00272595	0.00130921	7.97e-05	0.00104207	0.00095
				0.00271111	0.00123	0.00222975	0.00248579	0.00132392	0.000126	0.000573	0.00100429
				0.00350235	0.00216329	0.0033025	0.00349475	0.00171031	0.00428679	0.00249025	0.00144906
				0.00278983	0.00337416	0.00180533	0.00206341	0.00136236	0.000514	0.00132715	0.00101765
				7.63e-06	2.13e-05	0.00037	0.000604	3.73e-06	0.00150503	0.000648	0.000384
				0.00118044	0.00018	0.0021817	0.0014281	0.000576	0.000995	0.000988	0.000857
				0.00265407	0.0020652	0.00323334	0.00291033	0.00129607	0.00184972	0.00175569	0.00109034
				0.000813	0.000129	0.000605	0.00116338	0.000397	4.17e-05	0.000801	0.000676
				0.00232392	0.000426	0.00227748	0.00243898	0.00113484	0.00116365	0.00167119	0.00108297
				0.00359111	0.00145658	0.00352152	0.00366262	0.00175365	0.00217326	0.00236138	0.00158961
				0.00210422	0.000309	0.00243898	0.00213861	0.00102756	0.00373004	0.00140091	0.00101038
				3.13e-05	0.00178557	0.000457	0.000698	1.53e-05	1.29e-05	0.000675	0.000486
				0.00396384	0.00478108	0.00233073	0.00384657	0.00193567	0.00065	0.001459	0.00132486
				0.0012439	0.000931	0.00147016	0.00105889	0.000607	0.00021	0.00134477	0.000715
				0.00267014	0.0034896	0.00242357	0.00292443	0.00130391	0.00331809	0.000967	0.00108851
				0.00158971	0.00250454	0.0014676	0.00119315	0.000776	0.000229	0.000673	0.00105138
				0.00239461	0.0022131	0.00162133	0.00180619	0.00116936	0.000505	0.000677	0.000983
				0.00103464	0.00336365	0.00137708	0.00124609	0.000505	0.000955	0.000358	0.000677
				0.0014648	0.00322924	0.00121763	0.00177688	0.000715	0.000782	0.000418	0.000902
				0.00399195	0.00273327	0.00394795	0.00379121	0.0019494	0.000661	0.000827	0.00203434
				0.00116919	9.96e-05	0.00193739	0.00160513	0.000571	0.000184	0.000904	0.000652
				0.000606	0.00132255	0.000482	0.000533	0.000296	0.000106	0.000749	0.00064
				3.94e-05	3.73e-05	0.000559	0.000889	1.92e-05	0.000884	0.000477	0.000817
				0.00154553	0.00154995	0.00146846	0.00124411	0.000755	0.002532	0.00117684	0.000689
				0.000235	0.000204	0.000526	0.000557	0.000115	0.000647	0.000368	0.000532
				0.00223355	0.00281248	0.00172994	0.00162031	0.00109071	0.000176	0.00102046	0.00121634
				0.00180821	0.00268992	0.000807	0.00225129	0.000883	0.000623	0.00046	0.00114411
				0.00269062	0.00064	0.00236576	0.0024874	0.00131392	0.00167254	0.000855	0.00118368
				0.00318304	0.00241477	0.00249906	0.00300641	0.00155438	0.000592	0.00128775	0.000983
				6.63e-05	7.53e-05	0.000373	0.000645	3.24e-05	0.000253	0.000264	0.000419
				0.00125876	0.00322383	0.00154298	0.000931	0.000615	0.00334826	0.00110228	0.000701
				0.00087	0.00176701	0.000937	0.00155284	0.000425	0.000964	0.000623	0.000671
				0.00392407	0.00676597	0.00336181	0.00329799	0.00191625	0.000514	0.00112255	0.00144629
				0.00210904	6.97e-05	0.00196576	0.00166657	0.00102991	0.0035126	0.0013659	0.00101225
				0.00097	0.00049	0.00194668	0.000708	0.000474	0.00111835	0.000496	0.000552
				0.00140496	0.000724	0.000709	0.00146709	0.000686	0.000578	0.00101159	0.000588
				0.00289867	0.00445997	0.00284396	0.00279261	0.00141552	0.00276307	0.00158905	0.00139412
				0.00135997	0.00227911	0.00151683	0.00120386	0.000664	0.000114	0.000792	0.000631
				0.000321	0.00129629	0.00107246	0.0011937	0.000157	0.00165466	0.000511	0.000536
				0.00397749	0.00495626	0.00442093	0.00422488	0.00194234	0.000796	0.000863	0.00158277
				0.00355135	0.00414817	0.0044337	0.00303153	0.00173424	0.00333564	0.00157764	0.00157325
				0.00161461	0.00504857	0.00151963	0.00120551	0.000788	5.37e-05	0.000644	0.000698
				0.00267134	0.00175741	0.00295697	0.00309685	0.0013045	0.00132686	0.00227669	0.00139918
				0.00235083	0.00228703	0.00127044	0.00187389	0.00114799	0.000551	0.00122335	0.00106094
				0.00169093	0.00227281	0.00204312	0.00196611	0.000826	0.000764	0.000858	0.000869
				0.0013676	0.00278878	0.00139603	0.00115883	0.000668	0.00340616	0.00129871	0.000866
				0.00309387	0.000212	0.00312938	0.00250963	0.00151084	0.00374243	0.00147963	0.000923
				7.71e-05	0.000761	0.000549	0.000665	3.77e-05	0.00129315	0.000863	0.000563
				0.00214037	0.000723	0.00161358	0.00182569	0.00104521	0.00275296	0.0010838	0.000938
				0.00164916	0.00303023	0.000991	0.00154081	0.000805	0.000114	0.000562	0.000748
				0.00367626	0.00167599	0.00286864	0.00358716	0.00179524	0.00067	0.00138322	0.00198545
				0.00107159	0.00182857	0.00139524	0.000917	0.000523	0.000168	0.00127735	0.000754
				0.000731	0.00215582	0.001713	0.00150861	0.000357	0.000281	0.000396	0.000725
				0.00269424	0.00465907	0.00164287	0.00196802	0.00131568	7.71e-05	0.001727	0.00136306
				0.000122	0.000277	0.000443	0.000479	5.94e-05	0.00026	0.000834	0.000406
				0.00236368	0.0016232	0.00247815	0.00250424	0.00115426	0.000469	0.000975	0.00123201
				0.0021002	0.00564016	0.00139151	0.00198674	0.0010256	0.00110772	0.000499	0.00099
				0.00206285	0.00305389	0.00229306	0.0021378	0.00100735	0.00185061	0.00105754	0.000756
				0.00367827	0.00254464	0.00361355	0.00390077	0.00179622	0.000823	0.00168262	0.00153333
				0.00387226	0.00440962	0.00410001	0.00396775	0.00189095	0.000542	0.00149688	0.0014593
				0.00225243	0.00151597	0.00250985	0.00140738	0.00109993	0.000455	0.0011965	0.00113549
				0.00271673	0.000395	0.00228751	0.00228292	0.00132667	0.00017	0.00123352	0.00121325
				0.00161783	0.00334144	0.000606	0.00103363	0.00079	0.000242	0.000808	0.000672
				0.000496	0.000594	0.000443	0.000874	0.000242	8.74e-05	0.000622	0.000639
				0.00215724	0.000555	0.00160244	0.0030183	0.00105345	0.000291	0.000747	0.000913
				0.00272155	0.00179675	0.00253498	0.00253972	0.00132902	0.00194877	0.00158567	0.00122685
				0.00320874	0.00298881	0.00308068	0.00355577	0.00156693	0.000419	0.00098	0.00115097
				0.00163188	0.000681	0.00177083	0.00171296	0.000797	0.000518	0.00130402	0.00083
				0.00348668	0.00335826	0.00405953	0.00307949	0.00170266	0.00115956	0.00075	0.00125244
				0.0029296	0.00064	0.00184567	0.00285819	0.00143062	0.00148272	0.000881	0.00120333
				0.00225323	0.00121128	0.00151011	0.00188756	0.00110032	0.00346791	0.000656	0.00100963
				0.000199	0.00101899	0.000669	0.000434	9.71e-05	2.19e-05	0.000754	0.000596
				0.00168852	0.00101517	0.00129491	0.00143549	0.000825	0.00024	0.000842	0.000631
				0.00368188	0.00609226	0.00366968	0.00287857	0.00179798	0.0027003	0.00104956	0.00129662
				0.00277336	0.00217964	0.00265544	0.00297491	0.00135432	7.66e-05	0.000471	0.00143862
				0.0032216	0.00410793	0.00320213	0.00277879	0.00157321	0.000446	0.00138716	0.00134585
				0.00039	0.000896	0.000743	0.00064	0.00019	0.00027	0.00132476	0.000469
				0.0025882	0.00120511	0.00203902	0.00251382	0.0012639	0.00216277	0.00100737	0.00123648
				0.000889	0.00189059	0.00112297	0.000946	0.000434	0.000168	0.00106473	0.000721
				0.000199	0.000235	0.000402	0.00124141	9.71e-05	0.000749	0.000355	0.000535
				0.00382527	0.00588946	0.00410983	0.00307211	0.001868	0.000605	0.00165047	0.00144482
				0.00145757	0.000266	0.00127864	0.00122179	0.000712	0.00106086	0.000849	0.000648
				0.000937	0.00043	0.00143799	0.00109968	0.000458	9.73e-05	0.000741	0.000641
				0.000306	0.00250425	0.00029	0.000682	0.00015	0.00114106	0.000471	0.000476
				0.00144914	0.00486559	0.00127834	0.00149442	0.000708	0.000447	0.00164419	0.000909
				0.00333607	0.00352356	0.00395059	0.00296964	0.00162911	0.000341	0.00163645	0.00114695
				0.000428	0.000534	0.000349	0.000595	0.000209	0.000118	0.000469	0.000413
				0.000933	0.000735	0.000945	0.00113025	0.000456	0.00263538	0.00067	0.000551
				0.00209097	0.00438777	0.00192038	0.00206306	0.00102108	0.000412	0.00108491	0.000868
				0.000368	0.00229401	0.00120972	0.000765	0.00018	1.97e-05	0.000408	0.000339
				0.00151742	0.00120411	0.00131372	0.00170841	0.000741	0.000503	0.000636	0.00107273
				0.00365417	0.00112046	0.00340405	0.00311563	0.00178445	0.00189603	0.00124522	0.00154714
				1.25e-05	0.00237088	0.000475	0.00073	6.08e-06	0.000255	0.000897	0.000326
				0.00380077	0.00778739	0.00319716	0.0030771	0.00185604	0.000221	0.00145124	0.0013235
				0.00120614	0.00322602	0.00216309	0.00135463	0.000589	4.74e-05	0.000419	0.000679
				0.004004	0.00746327	0.00453873	0.00357393	0.00195528	0.00219668	0.00210431	0.00172131
				0.00132101	0.00143007	0.00143379	0.00151563	0.000645	0.000694	0.000705	0.000684
				0.00231307	0.00230905	0.00225452	0.00205785	0.00112955	0.00111568	0.000923	0.000968
				0.00186725	0.00283533	0.00189989	0.00140269	0.000912	0.00167623	0.00037	0.000775
				0.00325413	0.00307674	0.002796	0.00324332	0.0015891	0.000126	0.00103495	0.00163302
				0.00262154	0.00269989	0.00103926	0.00317701	0.00128018	0.000256	0.000897	0.00133595
				0.000467	0.00111351	0.000893	0.00092	0.000228	0.00130751	0.000471	0.0005
				0.00101174	0.000162	0.00213723	0.00108932	0.000494	1.21e-05	0.000782	0.000491
				0.0027348	0.00411766	0.00240282	0.00272461	0.00133549	0.00371659	0.00139058	0.00110242
				0.00320874	0.00118595	0.00244321	0.00279866	0.00156693	0.00328253	0.00151141	0.00109815
				0.00211506	0.00108643	0.00225455	0.00183246	0.00103285	0.000161	0.000779	0.00112379
				0.00259141	0.00258641	0.00203314	0.00215961	0.00126547	0.00311847	0.00111959	0.00121432
				0.00346218	0.00160679	0.00317546	0.00344448	0.00169069	0.00455412	0.00190786	0.00105135
				0.00256812	0.0010172	0.00253644	0.00179801	0.00125409	0.000239	0.00184469	0.00108641
				0.00116678	0.00110437	0.000418	0.00106942	0.00057	0.000514	0.000439	0.000727
				0.00380639	0.00300479	0.00315019	0.0040869	0.00185878	0.00075	0.00135484	0.00180418
				0.000973	0.00222636	0.000843	0.00112216	0.000475	1.52e-05	0.000673	0.000644
				0.000401	0.00051	0.000745	0.00103823	0.000196	0.00213144	0.000238	0.000585
				0.00132945	0.00129617	0.00105141	0.00129468	0.000649	0.000424	0.00107865	0.00076
				0.00250988	0.00433727	0.00324709	0.00227063	0.00122565	0.00192588	0.00126597	0.0011106
				0.000195	0.000703	0.000758	0.000787	9.53e-05	1.38e-05	0.00031	0.000649
				0.00309829	0.00389164	0.00303291	0.00262816	0.001513	0.000172	0.000789	0.00142522
				0.00131258	0.000536	0.000527	0.00136585	0.000641	0.000187	0.000904	0.000574
				0.00303724	0.00602614	0.00254142	0.00290861	0.00148318	0.00281258	0.000966	0.00127016
				0.00221025	0.0015385	0.00316854	0.00231452	0.00107934	0.000101	0.00122981	0.000709
				0.000549	0.0011209	0.00107478	0.000847	0.000268	0.00186719	0.000408	0.000559
				0.000628	0.000217	0.0011507	0.000709	0.000307	1.52e-06	0.000717	0.000399
				0.00332161	0.000549	0.00375084	0.00315343	0.00162205	0.000714	0.00221589	0.00118806
				0.00261029	0.0037069	0.00129343	0.00227741	0.00127469	0.00048	0.000848	0.00112853
				0.00208815	0.00179198	0.00159486	0.00279311	0.00101971	0.00385931	0.00098	0.00103051
				0.00182949	5.48e-05	0.00180562	0.0021821	0.000893	8.74e-05	0.00069	0.000726
				0.00369393	0.00169421	0.00308144	0.00286386	0.00180386	9.69e-05	0.000964	0.00136213
				0.00313645	0.00445102	0.00218936	0.00310394	0.00153163	0.000209	0.00154682	0.00100705
				0.00232312	0.000441	0.00169158	0.00151488	0.00113445	0.000306	0.000854	0.00112762
				0.00287779	6.7e-05	0.00208112	0.00271082	0.00140532	8.11e-05	0.0021737	0.00119179
				0.0023187	0.000961	0.00199652	0.00203203	0.00113229	0.006191	0.000852	0.00107879
				0.00379836	0.00412002	0.00338247	0.00318127	0.00185486	0.00013	0.00103447	0.00143269
				0.000768	0.00232241	0.000581	0.00109521	0.000375	0.000251	0.000682	0.00067
				0.00380037	0.0020638	0.00417451	0.00361283	0.00185584	0.00210144	0.00134218	0.00171441
				0.00396906	0.0012224	0.00403736	0.00402182	0.00193822	0.000685	0.00168812	0.00137499
				0.00372245	0.00581058	0.00398453	0.00393051	0.00181779	0.00200386	0.00121289	0.00176129
				0.000653	0.000703	0.000858	0.000978	0.000319	7.92e-05	0.000376	0.000536
				0.00253237	0.00261051	0.00350501	0.00220185	0.00123664	0.0012358	0.000455	0.00103143
				0.000309	0.000397	0.000922	0.000752	0.000151	4.03e-05	0.00105409	0.000358
				0.00147364	0.00297322	0.00143929	0.00141534	0.00072	0.000107	0.000841	0.000739
				0.00357464	0.0027684	0.00277961	0.00325629	0.00174561	0.0039118	0.00163832	0.00141026
				0.00371763	0.00163027	0.00328921	0.00335104	0.00181544	0.00122827	0.00141277	0.00156643
				0.00147605	0.0026904	0.000953	0.00180766	0.000721	4.46e-05	0.000477	0.000819
				0.00286453	0.00245809	0.00419982	0.00332591	0.00139884	3.33e-05	0.00169894	0.00113643
				0.00376422	0.00156556	0.00430725	0.00316885	0.00183819	0.000895	0.00148067	0.00169452
				0.0035405	0.003179	0.00327921	0.00251948	0.00172894	0.00297747	0.000807	0.00131813
				0.00157726	0.0038139	0.00178762	0.00140253	0.00077	0.00183427	0.000437	0.000937
				0.0015612	0.0012898	0.00100484	0.00165701	0.000762	0.000753	0.00072	0.000804
				0.00324569	0.00156259	0.00190224	0.00268607	0.00158498	0.00104071	0.00136698	0.00150083
				0.00217732	0.00316925	0.00219049	0.00161012	0.00106325	0.00233065	0.000542	0.00112987
				0.00235203	0.00386811	0.00207339	0.00215134	0.00114857	0.00208421	0.000987	0.00112346
				0.00162787	0.00037	0.00266408	0.00179692	0.000795	0.000899	0.000538	0.000821
				0.000761	0.000843	0.000393	0.000732	0.000371	0.000205	0.0015258	0.000795
				0.00284325	0.00452806	0.00314357	0.002862	0.00138845	0.0029615	0.00243848	0.00121905
				0.001368	0.00339212	0.000682	0.00172349	0.000668	0.000298	0.00108959	0.000835
				0.00315251	0.00117287	0.0036194	0.00266398	0.00153947	0.00221924	0.00121829	0.00143036
				0.00251751	0.00115941	0.00325635	0.00241417	0.00122938	0.00157841	0.00116618	0.000969
				0.00335253	0.00471962	0.00375445	0.00317781	0.00163715	2.8e-05	0.00113039	0.00139828
				0.0033449	0.00264741	0.00385642	0.00292203	0.00163342	0.00165349	0.000775	0.00124756
				0.000742	0.000998	0.00103504	0.00085	0.000362	0.000148	0.000662	0.000546
				0.00305772	0.00242851	0.00326247	0.00258153	0.00149318	0.00270321	0.00109486	0.00139129
				0.000214	0.00404377	0.000814	0.00061	0.000105	0.000995	0.000413	0.000634
				0.00128808	9.57e-05	0.000733	0.00190828	0.000629	0.000491	0.000882	0.000677
				0.00239943	0.00119784	0.00177722	0.00219861	0.00117172	4.73e-05	0.000721	0.000784
				0.00115232	0.00100587	0.0015126	0.00122294	0.000563	0.000239	0.00054	0.000485
				0.00361882	0.0045732	0.00396256	0.00360046	0.00176719	0.000233	0.000998	0.00136967
				0.000317	0.00145414	0.000661	0.000649	0.000155	0.000337	0.000821	0.000488
				0.00207008	0.00273945	0.00189776	0.00229709	0.00101089	0.000104	0.000418	0.000901
				0.00213796	0.000789	0.00146016	0.0024445	0.00104403	2.33e-05	0.00143935	0.000931
				0.00221066	0.00319983	0.00159779	0.00230511	0.00107953	0.000742	0.00105274	0.00131908
				0.000336	0.00102285	0.000971	0.000553	0.000164	0.00138913	0.000872	0.000613
				0.000696	0.0010449	0.000773	0.000916	0.00034	7.45e-05	0.000483	0.000629
				0.000391	0.000869	0.00140938	0.000557	0.000191	0.000186	0.000267	0.000602
				0.00177889	0.00211789	0.00204725	0.00122879	0.000869	4.14e-05	0.00145051	0.00101837
				0.000217	0.000891	0.000538	0.000543	0.000106	0.00419164	0.000336	0.000575
				0.00247454	0.00332798	0.00301003	0.00256282	0.00120839	0.000413	0.000444	0.00119144
				0.00388511	0.0056677	0.00357937	0.00431801	0.00189722	0.000564	0.00119945	0.00178417
				0.00253358	0.00172313	0.00207659	0.00262639	0.00123723	0.000299	0.00136737	0.00103075
				0.00265246	0.00126534	0.00194838	0.00236796	0.00129528	3.27e-05	0.000811	0.00158646
				0.00132864	0.000747	0.00152518	0.00121503	0.000649	4.79e-05	0.000411	0.000722
				0.00290148	0.000666	0.00222828	0.00201378	0.00141689	0.00427026	0.00203306	0.00133196
				0.00392688	0.000454	0.00493188	0.00388163	0.00191762	0.00321511	0.0015724	0.00172922
				0.000341	0.00018	0.00137005	0.000737	0.000167	0.000587	0.000998	0.000449
				0.000974	0.000996	0.000586	0.00119702	0.000476	0.00165306	0.000896	0.000584
				0.00206446	0.00184556	0.00146849	0.00217291	0.00100814	0.00178458	0.000855	0.00068
				6.95e-05	0.00174142	0.000178	0.00088	3.39e-05	0.00131635	0.000499	0.000504
				0.0033694	0.00346185	0.00257795	0.00359015	0.00164539	0.00274787	0.00181075	0.00142712
				0.00116919	0.000155	0.00221695	0.00148584	0.000571	0.00139733	0.000436	0.000608
				0.00252354	0.00106796	0.00187204	0.00372859	0.00123232	0.000608	0.00134312	0.000962
				0.00395661	0.00178444	0.00381812	0.00419388	0.00193214	0.00394428	0.00219399	0.00158818
				0.000706	0.00131302	0.000715	0.000665	0.000345	0.00467225	0.00076	0.000834
				0.000202	0.000697	0.000662	0.000601	9.89e-05	1.19e-05	0.000325	0.000614
				0.0003	0.000585	0.000521	0.000647	0.000147	5.81e-05	0.000352	0.000336
				0.00180459	0.000844	0.00174194	0.00202901	0.000881	0.00187949	0.00109665	0.000782
				0.00159092	0.000441	0.00124518	0.00125502	0.000777	0.000171	0.00131259	0.000736
				0.00274725	0.000669	0.00346394	0.00303389	0.00134157	0.00184747	0.00125536	0.00135599
				0.000745	0.000357	0.00119831	0.00118285	0.000364	0.000512	0.000456	0.000503
				0.00351681	0.00542216	0.00305497	0.00319213	0.00171737	0.00265685	0.001033	0.00140822
				0.00116236	0.00147279	0.000538	0.00127575	0.000568	0.0016898	0.001209	0.000606
				0.00173189	0.00230376	0.00146617	0.00123036	0.000846	0.000148	0.000942	0.000807
				0.000572	0.00140299	0.000874	0.000801	0.000279	0.000426	0.000629	0.000419
				0.00151742	0.00138928	0.00121898	0.00153926	0.000741	0.00412462	0.000456	0.000748
				0.00130495	0.00322489	0.00165784	0.00129793	0.000637	6.54e-06	0.00033	0.000882
				0.00257615	0.00278283	0.00219478	0.00208769	0.00125802	2.41e-05	0.00106204	0.00106276
				0.000319	0.000243	0.000721	0.000461	0.000156	0.000218	0.000344	0.000627
				0.00194597	0.000985	0.00153856	0.0015574	0.00095	0.000126	0.000492	0.0010088
				0.00166884	0.00144599	0.00119297	0.00152895	0.000815	0.000303	0.00164832	0.000671
				0.00292197	0.00408871	0.0031559	0.00245419	0.00142689	2.43e-05	0.00105225	0.00159589
				0.00280268	0.00169905	0.00294453	0.00251786	0.00136864	0.000947	0.00102893	0.0011663
				0.00331076	0.00438181	0.00409331	0.00264335	0.00161675	0.000286	0.0015882	0.00127855
				0.00396986	0.00593712	0.00443241	0.00362641	0.00193861	0.00160445	0.00167808	0.00146404
				0.000244	0.000528	0.000576	0.000645	0.000119	0.000107	0.00058	0.000638
				0.0031983	0.00533545	0.00322026	0.00362908	0.00156183	0.00316792	0.00158083	0.0017627
				0.00207771	0.00139373	0.00236849	0.00201294	0.00101461	0.0016974	0.00128873	0.00106293
				0.00176202	0.00122854	0.00235919	0.00163378	0.00086	0.000127	0.00095	0.000824
				0.00077	0.00171979	0.00183624	0.000714	0.000376	2.82e-05	0.000465	0.00046
				0.001417	0.00211563	0.00120603	0.00154681	0.000692	0.000641	0.000174	0.000705
				0.000727	0.000788	0.00163003	0.0010437	0.000355	0.000275	0.000586	0.000722
				0.00365377	0.00334106	0.00475826	0.00331697	0.00178425	0.00324823	0.00179485	0.00174902
				0.0029533	0.00193414	0.00282427	0.00274209	0.00144219	0.00019	0.00125956	0.00121558
				0.00355295	0.00471626	0.00476884	0.00308349	0.00173502	0.000274	0.000908	0.00150822
				0.00142022	0.00345952	0.0014484	0.00113652	0.000694	0.000258	0.000501	0.00114824
				0.00336378	0.00119056	0.00346335	0.00332083	0.00164264	0.000105	0.00196228	0.00102099
				0.00277938	0.00465766	0.00304085	0.00201006	0.00135726	0.0010108	0.00200149	0.00148557
				0.00393612	0.000801	0.00374538	0.00318432	0.00192213	0.00028	0.00221002	0.00150644
				0.00370477	0.000646	0.00348246	0.00358369	0.00180916	0.000236	0.00210438	0.00172864
				0.00122381	0.00103151	0.00127615	0.00104878	0.000598	0.000417	0.00145573	0.000837
				0.00299908	0.00220836	0.00213239	0.00362233	0.00146455	0.000734	0.0012665	0.00130431
				0.00106195	0.00114891	0.000654	0.00119558	0.000519	0.0015113	0.000506	0.000629
				0.000976	0.000186	0.00147686	0.000982	0.000477	0.001318	0.000453	0.000707
				0.00157124	0.00302031	0.00261682	0.0018273	0.000767	0.000515	0.0006	0.000701
				0.00339029	9.57e-05	0.00324106	0.00364165	0.00165559	0.000101	0.00198038	0.00154988
				0.00237533	0.00101889	0.00261631	0.00256364	0.00115995	0.000615	0.000688	0.00107556
				0.00350114	0.00406194	0.0029395	0.00365763	0.00170972	0.00244659	0.00169874	0.00113895
				0.000442	0.00229435	0.000771	0.000932	0.000216	6.99e-05	0.000583	0.000624
				8.84e-06	0.00197396	0.000769	0.000719	4.31e-06	0.000106	0.000218	0.000496
				0.000564	1.95e-05	0.00103588	0.000684	0.000276	0.00303732	0.000995	0.000595
				0.00342362	0.0039205	0.00254659	0.00273903	0.00167187	0.00343406	0.00145883	0.00130694
				0.002344	0.000182	0.0021194	0.00192209	0.00114465	0.00280683	0.00128339	0.00129061
				4.38e-05	0.000105	0.000504	0.00084	2.14e-05	0.000705	0.000518	0.000374
				3.61e-05	0.00049	0.000613	0.000599	1.77e-05	0.000287	0.000509	0.000498
				0.00132342	0.00264869	0.000559	0.00121868	0.000646	0.000717	0.000853	0.000737
				0.00202871	0.00054	0.00214421	0.00171906	0.000991	0.00170207	0.00124661	0.000811
				0.00308464	0.00621121	0.0025864	0.00302963	0.00150633	0.000507	0.00143845	0.00128764
				0.00077	0.0012334	0.00111564	0.000894	0.000376	0.000676	0.000828	0.000633
				0.00131579	0.00120427	0.00119933	0.00157527	0.000643	9.91e-05	0.000434	0.000723
				0.00253478	0.00440651	0.00207317	0.00189974	0.00123782	0.00138479	0.00157476	0.00107013
				0.00103183	0.00180194	0.000651	0.000636	0.000504	0.000833	0.000809	0.000599
				0.00110051	0.00151995	0.00160543	0.000889	0.000537	0.000167	0.000585	0.00051
				0.00328666	0.00166453	0.00323039	0.00311763	0.00160498	0.00188956	0.00180491	0.00108477
				0.00316014	0.00558421	0.00213749	0.00300845	0.0015432	0.000924	0.00100517	0.00140878
				0.00323043	0.000231	0.00229962	0.00322319	0.00157752	6.99e-05	0.00130101	0.00123213
				0.00376382	0.00522104	0.00448444	0.00317581	0.00183799	0.000226	0.00204474	0.00155806
				0.00229942	0.00132735	0.00140079	0.00189777	0.00112288	0.000221	0.00107037	0.00105012
				0.00232713	0.000271	0.0030285	0.00253798	0.00113641	0.000625	0.000771	0.00091
				0.00128286	0.00186912	0.000892	0.00115023	0.000626	0.00105511	0.000848	0.000886
				0.00231548	0.000476	0.0021341	0.00265161	0.00113072	0.000102	0.000503	0.00107708
				0.00154633	0.00247946	0.00168416	0.00141575	0.000755	4.25e-05	0.00100928	0.000785
				0.00171221	0.00375803	0.00249763	0.00187067	0.000836	0.00142744	0.00116349	0.000874
				0.000413	0.00441067	0.000717	0.000944	0.000202	0.000423	0.000863	0.000446
				0.00274243	0.00227059	0.00282194	0.00263077	0.00133922	0.00186729	0.00116957	0.00126286
				0.00308102	0.00447665	0.00324615	0.00272433	0.00150456	0.000849	0.00117341	0.00130486
				0.000395	0.000126	0.000544	0.000491	0.000193	0.00129848	0.000306	0.00068
				0.0018548	0.000164	0.00164469	0.00167165	0.000906	7.71e-05	0.00110451	0.000715
				0.00253197	0.00119933	0.00221607	0.00262276	0.00123644	0.000136	0.00192249	0.00126924
				0.000194	0.000513	0.000571	0.000837	9.47e-05	0.00222134	0.000281	0.000301
				0.00147484	0.00171101	0.00143874	0.000884	0.00072	0.000114	0.00156977	0.000845
				0.00307138	0.000548	0.00329143	0.00247064	0.00149985	0.00218758	0.000845	0.00113802
				0.00343607	0.00348999	0.00252497	0.00325123	0.00167794	0.00286238	0.00161308	0.00143969
								0.00129234	0.000509	0.00157107	0.0013562
								0.00133118	7.54e-06	0.00157377	0.000985
								0.00157772	9.01e-05	0.000818	0.00127566
								0.000478	0.000964	0.000759	0.000604
								0.00150534	5.33e-05	0.00123306	0.00153533
								0.000567	0.00043	0.000625	0.000947
								0.000888	0.00193193	0.00119107	0.00105136
								7.3e-05	5.42e-05	0.000271	0.000545
								9.94e-05	6.58e-05	0.000546	0.000437
								5.71e-05	0.000303	0.000227	0.000653
								0.0016752	0.000216	0.00144032	0.0014494
								0.000545	0.000265	0.000412	0.000704
								0.0018019	0.00135999	0.00140659	0.00153631
								0.00149417	0.00151011	0.00122423	0.00119469
								0.000601	0.00169803	0.000469	0.000645
								0.00131882	0.00206735	0.000603	0.00122171
								0.000419	0.000269	0.00103346	0.00076
								0.00125645	0.00208728	0.00172961	0.000734
								0.000876	0.00396687	0.000896	0.0007
								0.000278	0.000497	0.000316	0.000573
								0.00106502	0.00224236	0.00102963	0.00118372
								0.00173757	0.000316	0.0016545	0.0013801
								0.00131588	0.000414	0.000514	0.00111195
								0.00120388	0.000209	0.00069	0.000845
								0.00191762	0.000627	0.000842	0.00162198
								0.000565	0.00112191	0.000768	0.000693
								0.000659	3.04e-06	0.000993	0.000869
								0.000788	0.000603	0.0010598	0.000817
								0.000554	0.00305997	0.000794	0.000671
								0.000959	0.000406	0.00158858	0.00105379
								0.00100402	0.000213	0.000763	0.000911
								0.00193174	0.00392293	0.00176794	0.00200183
								0.000252	0.00074	0.000347	0.000511
								0.000371	0.00028	0.000249	0.000597
								0.000878	0.002651	0.000813	0.000862
								0.001665	0.000181	0.00175882	0.00155247
								0.00104129	0.0030248	0.000459	0.000778
								0.000895	8.52e-06	0.000553	0.000889
								0.00185133	0.000946	0.0025945	0.00129223
								0.000879	0.000455	0.000718	0.000959
								0.00124056	0.000756	0.000643	0.00110448
								0.00138276	0.00110486	0.00114644	0.00128408
								0.00189526	0.00231091	0.00164358	0.00182227
								0.00175209	0.000612	0.00114783	0.0013975
								0.000381	0.000143	0.000571	0.000623
								4.1e-05	0.00242827	0.000352	0.000441
								0.00114387	0.00153231	0.00155722	0.000831
								0.000703	0.000169	0.000271	0.000652
								0.00016	0.000188	0.000537	0.000496
								0.000673	7.23e-05	0.000258	0.00085
								0.000384	0.00187485	0.000775	0.000818
								0.000798	0.00103355	0.000803	0.000657
								0.00128077	0.000656	0.000765	0.000947
								0.00167128	0.00185107	0.00142486	0.00132053
								0.000908	0.000622	0.000884	0.000764
								0.00103933	0.000698	0.000929	0.000846
								0.00107012	0.000159	0.00105841	0.00124949
								0.0017462	0.000271	0.000772	0.00141132
								0.00110366	0.000773	0.0013227	0.000968
								0.00025	0.00358202	0.000192	0.000449
								0.000359	0.000493	0.000548	0.000635
								0.00138511	0.00106366	0.000616	0.00149915
								0.00089	0.00021	0.00125818	0.000835
								0.000504	0.000292	0.000826	0.000832
								0.00183701	0.00369472	0.00183241	0.00156779
								0.000368	0.000425	0.000561	0.000891
								0.000512	0.0022959	0.000258	0.000742
								0.000893	0.000399	0.000474	0.000885
								0.00147004	0.00655347	0.00139497	0.00152405
								0.00147965	0.00178574	0.00142034	0.00143754
								0.0018782	0.00071	0.00188367	0.00128859
								0.00048	0.000115	0.000284	0.000587
								0.00121408	0.00191389	0.0010277	0.001127
								0.000119	0.000637	0.000311	0.000339
								0.00110837	5.68e-05	0.0013339	0.00104502
								0.000553	0.000471	0.00109272	0.000912
								0.00130489	0.00170258	0.00098	0.00126968
								0.00160577	0.00201168	0.00193603	0.00130198
								0.00129803	0.000165	0.0012744	0.00136722
								0.000323	5.99e-05	0.000929	0.00068
								0.00103854	0.000388	0.00104176	0.00120815
								0.000193	0.000502	0.000343	0.000488
								0.0014924	0.00230855	0.00137619	0.00128967
								0.00124566	0.00366581	0.00140895	0.00101345
								0.00086	8.47e-05	0.000655	0.00109537
								0.00193665	0.000254	0.00280705	0.00134432
								0.000562	5.03e-05	0.000711	0.000578
								0.000833	0.000231	0.00154888	0.000929
								0.000793	0.00102319	0.000614	0.00124062
								0.0011827	0.00174652	0.000538	0.00136236
								0.00134079	6.07e-05	0.00213128	0.00120452
								0.00138237	0.00333336	0.00097	0.00172625
								0.00175542	0.000858	0.00113801	0.00160823
								0.000317	0.000514	0.000877	0.000699
								0.00146259	0.000721	0.000881	0.00104718
								0.000713	0.000675	0.000655	0.000822
								0.00184956	0.00262256	0.0019438	0.00166729
								0.00147945	0.00378338	0.00173139	0.00131928
								0.000276	0.00024	0.000403	0.000538
								0.00171482	0.000523	0.00169057	0.00171481
								0.0015281	0.000109	0.00110333	0.00166534
								0.00118486	0.000137	0.000987	0.00108358
								0.00105678	0.00205538	0.00126946	0.00127978
								0.00189409	0.00186306	0.00222507	0.00132734
								1.47e-05	0.000121	0.000959	0.000391
								0.000193	0.000177	0.000804	0.000455
								0.00037	0.000227	0.000348	0.000496
								0.000632	0.000552	0.00122317	0.000803
								0.000779	0.0035034	0.000877	0.00117108
								0.00124056	0.00178366	0.000651	0.00108471
								0.00126253	0.000666	0.00133355	0.00135905
								0.00162067	0.00221591	0.000859	0.00152192
								0.000795	9.01e-05	0.00113904	0.00098
								0.00118859	0.000153	0.000515	0.00107921
								0.00100069	0.00154514	0.000782	0.00074
								0.00103776	0.000371	0.000959	0.00104687
								0.00045	0.000165	0.000419	0.000742
								0.00173482	0.00041	0.00094	0.00156703
								0.000946	0.00247565	0.00112377	0.000801
								0.001604	0.0016157	0.000892	0.00138936
								0.000828	0.000837	0.000747	0.000628
								0.00141728	0.00139337	0.00123918	0.00125881
								0.00159949	0.00192026	0.00145729	0.00112726
								0.00166324	0.00032	0.00131744	0.00147571
								0.000701	0.000105	0.000804	0.000933
								0.000981	0.00230455	0.000539	0.000847
								0.00127018	0.000737	0.000872	0.00118287
								0.00126547	0.0002	0.0010866	0.000989
								0.000905	0.00229753	0.000488	0.000859
								0.00168834	0.00109278	0.00157261	0.00174934
								0.000833	0.00180929	0.000791	0.000843
								0.00141708	0.00045	0.00131353	0.00153012
								0.00072	0.00024	0.000805	0.000741
								0.00162205	0.00196975	0.00195319	0.00124125
								0.00160027	0.00108562	0.001417	0.00145925
								0.000959	0.000612	0.00110778	0.000731
								0.00108248	0.00022	0.000791	0.000856
								0.000168	0.00215642	0.000329	0.000622
								0.000483	0.000574	0.000874	0.000633
								0.00193528	0.000206	0.0024949	0.0015595
								0.00145572	0.000245	0.000494	0.0010285
								0.00038	0.000624	0.00042	0.000681
								0.00179425	0.0016186	0.00117753	0.00153285
								0.00102226	0.00084	0.00144191	0.00097
								0.00181877	0.00171776	0.00132173	0.00140008
								0.000331	4.39e-05	0.000734	0.000668
								0.00117858	0.00111311	0.00118898	0.00125248
								0.000599	0.00077	0.000742	0.000812
								0.00191841	0.00213581	0.0014309	0.00167743
								0.000542	0.000437	0.000318	0.000715
								0.000641	0.000162	0.00100179	0.000913
								0.00191429	0.00199984	0.000854	0.00160921
								0.00194057	0.000124	0.00197658	0.00177924
								0.00124899	0.000117	0.00150059	0.00111792
								0.00113112	0.00354669	0.000671	0.00113893
								0.00167696	0.00082	0.00104255	0.00147751
								0.00192723	9.92e-05	0.0010214	0.00143169
								0.00174424	0.002177	0.000999	0.0015686
								0.00124507	0.00046	0.00106438	0.000784
								0.000886	0.000689	0.000978	0.00108453
								0.000173	0.000107	0.000469	0.000655
								0.0016448	0.00498748	0.000962	0.00115412
								0.000179	0.00125982	0.000821	0.000703
								0.00170129	3.56e-05	0.00142377	0.00134789
								0.00154477	0.00057	0.00161194	0.00135513
								0.000516	0.00367799	0.000633	0.00065
								0.00117466	0.000806	0.000743	0.00113126
								0.000449	0.000104	0.000917	0.000553
								2.94e-06	0.000538	0.00049	0.000388
								0.000987	0.000182	0.00158244	0.000836
								0.00147494	0.00069	0.00130683	0.00118337
								0.00135844	0.000589	0.000751	0.00143181
								0.00160126	0.00350308	0.00143845	0.00157184
								0.000981	0.000231	0.000623	0.000816
								0.000813	0.000133	0.00105252	0.00113934
								0.00140022	0.00128032	0.00111632	0.00122633
								0.00127645	5e-05	0.000505	0.00119516
								0.000393	0.0014463	0.000535	0.0006
								0.000985	8.08e-05	0.00142743	0.00103532
								0.00099	0.000163	0.000406	0.000954
								0.000127	0.000286	0.000704	0.000543
								0.00101147	0.0017384	0.000835	0.00124467
								0.0010862	0.00171909	0.00159405	0.000885
								4.9e-06	0.00255921	0.000216	0.000428
								0.000851	0.000509	0.000924	0.000804
								0.0015383	0.00201588	0.00129771	0.00152628
								0.00124468	0.000289	0.00108665	0.000895
								0.00110758	0.00230526	0.00121318	0.000908
								0.00076	0.00011	0.00102344	0.000763
								0.0016397	0.00115747	0.00104679	0.00166902
								0.000318	0.00206178	0.000615	0.000358
								0.000347	2.81e-05	0.00045	0.000476
								0.00142258	3.47e-05	0.0012127	0.00109999
								0.00113347	0.000455	0.00084	0.000777
								0.000101	0.000186	0.00018	0.000597
								0.000798	0.00249489	0.00103218	0.000762
								0.000962	0.000136	0.0018069	0.000841
								0.000361	0.000269	0.000905	0.000576
								0.00038	7.68e-05	0.000428	0.000721
								0.000201	0.000184	0.000403	0.00059
								0.00118584	0.000348	0.00153153	0.00102013
								0.0018172	0.000801	0.0015379	0.00137958
								0.000101	8.92e-05	0.000485	0.000607
								0.0013096	0.000814	0.00205164	0.00147272
								5.79e-05	0.000322	0.000466	0.000636
								0.00190997	0.00289872	0.00253055	0.00159577
								0.00037	2.99e-05	0.000691	0.000627
								0.00095	0.00261945	0.00160167	0.000895
								0.00124037	0.00296238	0.00186208	0.00107541
								0.000257	0.00110567	0.000956	0.00067
								0.000271	0.000267	0.000338	0.000624
								0.000471	8e-05	0.000904	0.000626
								0.00099	0.00015	0.000674	0.00105755
								0.00143925	0.000747	0.00107769	0.00104105
								0.00108856	0.000725	0.000994	0.00127729
								0.000279	0.000464	0.000332	0.000623
								0.000877	5.77e-05	0.00138661	0.000784
								0.00142003	0.00145611	0.00201309	0.00102698
								0.000466	1.76e-05	0.000543	0.000788
								0.000947	0.000322	0.000637	0.000844
								0.000175	0.000682	0.000421	0.000604
								0.00101697	0.00113106	0.000628	0.000997
								0.00146239	0.000887	0.00125751	0.00132682
								0.00120918	0.000442	0.000403	0.00137937
								0.000484	9.22e-05	0.000621	0.000637
								0.00148573	0.000971	0.000812	0.00110772
								0.000272	0.000744	0.000545	0.000649
								0.000395	0.000999	0.000702	0.00061
								0.00173169	0.000663	0.00136957	0.00170706
								0.00185545	0.00238059	0.00147543	0.00130673
								0.00102207	0.00088	0.00101025	0.000915
								0.00107738	0.000475	0.000464	0.00104697
								0.0007	4.38e-05	0.00119201	0.000819
								0.00022	0.000124	0.000726	0.000582
								0.000859	0.000225	0.00147818	0.000747
								0.000594	0.000751	0.000563	0.000687
								0.00186016	0.00196621	0.000731	0.00153835
								0.000837	0.000156	0.000936	0.000886
								0.00102972	0.000691	0.000784	0.00120149
								0.00106129	0.000706	0.00102871	0.00098
								0.00153241	0.000518	0.00105222	0.00141243
								0.00115701	0.000128	0.000808	0.000882
								0.00125763	0.000159	0.00081	0.00101045
								4.9e-06	0.000237	0.000119	0.000529
								0.00186388	0.00185271	0.00242231	0.00172025
								0.00105757	0.00394661	0.000801	0.00103444
								9.73e-05	0.000838	0.000483	0.000628
								0.000623	0.000996	0.000944	0.000717
								0.000834	0.00172171	0.00025	0.000977
								0.00152535	0.000237	0.00180703	0.00109876
								0.00128175	0.00057	0.00103188	0.00109817
								0.0012537	0.000978	0.00098	0.00101096
								0.00138786	0.00325145	0.00129041	0.00139412
								0.000893	0.00210094	0.000814	0.000775
								0.00173129	3.89e-05	0.00110933	0.0011275
								0.000536	2.53e-05	0.000306	0.000603
								0.00139845	0.00395175	0.000921	0.000999
								0.000703	0.000289	0.00110995	0.000712
								0.00125782	0.00342194	0.00224276	0.00108437
								0.00130313	0.00323218	0.000786	0.00131659
								0.00159439	0.000773	0.00101019	0.00136218
								0.000865	0.000146	0.00159197	0.000793
								0.000697	2.46e-05	0.000453	0.000813
								0.000959	9.79e-05	0.000777	0.000647
								0.00193508	0.000103	0.00270086	0.00204555
								0.000186	0.000477	0.000618	0.000507
								0.000413	0.000265	0.00052	0.000538
								0.00117093	0.000117	0.000521	0.00129101
								0.0012943	3.1e-05	0.00109013	0.000921
								0.000681	0.000676	0.000624	0.000719
								7.24e-05	0.00380155	0.000349	0.000433
								0.000528	0.000382	0.000428	0.000769
								0.000242	0.00158687	0.000662	0.000578
								0.000502	0.000448	0.000665	0.000651
								0.00182524	0.000684	0.00105627	0.0017993
								0.00106227	0.00172544	0.00087	0.00110536
								0.00092	0.00162154	0.000446	0.00105899
								0.0011474	0.000111	0.00147524	0.00102267
								0.00175307	2.43e-05	0.00143282	0.00118822
								0.00119996	0.000417	0.000895	0.00118091
								0.00106423	1.18e-05	0.00156494	0.00128272
								0.00188055	0.000384	0.00107431	0.00160749
								0.00166186	0.00319039	0.00109425	0.00129228
								0.00156909	0.00455431	0.00205593	0.0013095
								0.00151123	0.000614	0.00107342	0.00148367
								0.00174404	0.0028966	0.00134217	0.00150862
								0.00145219	0.000179	0.00154531	0.00166313
								0.00155693	0.000803	0.00117373	0.0016513
								0.00135981	0.000961	0.000706	0.00109561
								0.00147259	0.000389	0.00102353	0.00132924
								0.000537	6.05e-05	0.000661	0.000713
								0.000751	0.000493	0.000458	0.000629
								0.0017968	4.95e-05	0.00064	0.0015317
								0.000671	9.11e-06	0.00141871	0.000744
								0.000276	0.000695	0.000592	0.000497
								0.000294	1.87e-05	0.000656	0.000526
								0.00131784	0.00134517	0.000845	0.00106906
								0.00114995	6.41e-05	0.000532	0.000778
								0.00124174	0.000501	0.000941	0.00111763
								0.000816	0.00323484	0.000746	0.000777
								0.000912	3.74e-05	0.00112615	0.000731
								0.00159988	0.000643	0.00199184	0.00137872
								0.000967	0.000165	0.00139584	0.000788
								0.000224	2.3e-05	0.000421	0.000404
								0.00176974	0.001463	0.00135834	0.00133754
								0.00123703	0.000877	0.00111481	0.00112487
								0.000864	8.07e-05	0.000408	0.000971
								0.00165715	0.00266447	0.00149458	0.00129184
								0.000199	0.000381	0.000365	0.000638
								5.3e-05	2.47e-06	0.000248	0.00053
								0.000885	0.000889	0.000777	0.0009
								0.00139629	0.000113	0.00108185	0.00144617
								5.57e-05	0.00025	0.000567	0.000706
								2.92e-05	0.00291538	0.000265	0.000465
								0.000317	0.000158	0.000259	0.000591
								0.000627	0.00203051	0.000831	0.000777
								5.08e-05	0.000172	0.000386	0.000441
								0.00166127	0.00123351	0.000748	0.0016531
								0.00099	0.000249	0.000568	0.000792
								0.00178151	0.000504	0.00200797	0.00143112
								0.000441	0.00048	0.000638	0.000668
								0.00173973	0.00183957	0.00156383	0.00138175
								0.00113837	7.82e-06	0.000947	0.00119788
								0.00194547	0.000144	0.00256811	0.00160167
								0.000404	0.001109	0.000622	0.000573
								0.00167971	0.000631	0.00227792	0.00143429
								3.75e-05	0.0004	0.00073	0.000468
								0.000227	5.21e-05	0.00029	0.000525
								6.98e-05	6.12e-05	0.000791	0.000484
								0.00165519	0.00165963	0.000847	0.00111808
								9.65e-05	0.000126	0.000376	0.000666
								0.00165402	5.91e-05	0.00109015	0.00114887
								0.00141826	2.3e-05	0.00114809	0.00148733
								0.00127528	0.00119981	0.000572	0.000785
								0.000814	0.00123691	0.00018	0.000833
								0.000853	0.000611	0.000561	0.000943
								0.000261	7.6e-05	0.00041	0.000643
								0.00110268	9.67e-05	0.00131679	0.00117828
								0.00128881	0.00170179	0.000861	0.0011845
								0.00145768	0.000336	0.00112175	0.00132141
								0.000576	0.0005	0.000427	0.000899
								0.00187938	0.00430628	0.00177715	0.00160781
								0.00108483	9.21e-06	0.000758	0.00115164
								0.00146337	0.000546	0.00201808	0.00124937
								0.0010356	0.000797	0.0007	0.00119536
								0.000422	0.00104691	0.000896	0.000535
								0.00120663	0.000377	0.000704	0.00133167
								0.00015	0.00198294	0.00109129	0.000764
								0.00104266	0.000923	0.00107298	0.00113821
								0.00129254	0.000369	0.000744	0.00127734
								0.00131803	0.000886	0.000965	0.00121995
								0.000981	0.00179859	0.000585	0.000907
								0.00191056	0.000724	0.00138918	0.00171951
								0.00172502	0.00058	0.00193651	0.00150678
								0.00118584	0.000588	0.000974	0.00144567
								0.00119114	0.00185164	0.00102096	0.0011787
								0.000683	0.000383	0.000919	0.000661
								0.000395	0.00035	0.000764	0.000663
								0.00175973	0.00164113	0.00182623	0.0015888
								0.00172306	0.000797	0.00138061	0.00177914
								0.000674	8.75e-05	0.000757	0.000921
								0.000746	0.000728	0.000623	0.000804
								0.00195254	0.00144143	0.00228183	0.00139529
								0.000837	0.000505	0.000693	0.00100176
								0.000368	0.000552	0.000425	0.000791
								0.000166	7.21e-06	0.000447	0.000418
								0.00155046	0.000289	0.00171239	0.00134721
								0.000289	0.00034	0.000723	0.000555
								0.000699	0.00182988	0.00101629	0.000706
								0.000828	3.6e-05	0.00138476	0.000681
								0.00127194	0.000894	0.00136918	0.00112693
								0.00190174	0.00156354	0.00156663	0.00184795
								0.000215	0.000117	0.000377	0.000599
								0.00176032	0.000465	0.00176592	0.00144546
								0.00183132	0.00151258	0.00131422	0.00161231
								0.000872	0.000921	0.000983	0.000931
								0.00111758	0.00220053	0.00140788	0.000973
								0.00031	0.00267739	0.000927	0.000607
								0.00177248	0.00168957	0.00161906	0.00117561
								0.000438	7.29e-05	0.000914	0.00071
								0.000148	0.00120494	0.000573	0.000414
								0.000833	0.000513	0.000618	0.000724
								0.00143964	0.00202932	0.00212127	0.00139848
								0.00122801	0.000143	0.00114016	0.0010462
								0.00111778	0.000386	0.00104341	0.00102271
								0.00152947	0.000152	0.00109335	0.00139867
								0.000539	0.00136717	0.000515	0.000575
								0.000114	0.00103598	0.00098	0.000548
								0.00123193	0.000161	0.000852	0.00126284
								0.00024	0.000401	0.000858	0.000545
								0.00139492	4.19e-05	0.000816	0.00114765
								0.000113	0.000233	0.000237	0.000538
								0.00190076	0.00470262	0.001094	0.00151864
								0.000102	0.000411	0.000256	0.000505
								0.000926	0.000558	0.00152442	0.000932
								0.00103599	0.000654	0.00121762	0.000861
								0.00189526	0.000438	0.00207232	0.00127066
								0.00116956	0.00321811	0.000505	0.000912
								0.00108444	0.000914	0.00089	0.00102378
								0.00132706	2.43e-05	0.00164675	0.00125956
								0.000763	0.000536	0.00116641	0.000863
								0.00149632	0.000967	0.00122456	0.00116339
								0.000757	0.000335	0.000853	0.000789
								0.00114799	0.000446	0.00134843	0.001195
								0.00151554	0.00178635	0.000756	0.00125319
								0.00195587	0.00198855	0.00136025	0.00156164
								0.00119898	0.00117234	0.000869	0.000957
								0.000674	7.01e-05	0.000804	0.000749
								0.000258	4.77e-05	0.000455	0.000657
								0.00172227	0.000489	0.000774	0.00198125
								0.00150103	0.00294324	0.00225007	0.00125377
								0.0006	0.000108	0.000923	0.000751
								0.00110444	0.000753	0.0010073	0.000994
								0.000933	0.00017	0.000964	0.000953
								0.000514	0.000265	0.000327	0.000917
								0.00043	0.000123	0.00121255	0.00063
								0.0018984	0.00135166	0.00095	0.00139124
								0.00074	0.0023056	0.000807	0.000951
								0.000957	0.0023448	0.000796	0.000951
								0.00132058	0.000174	0.00110626	0.00135823
								0.00101932	0.00136984	0.000737	0.00110667
								0.00150789	0.00277487	0.0014992	0.0010938
								0.00145455	4.12e-05	0.00133963	0.00121462
								0.000956	0.000175	0.000905	0.000761
								0.00117799	0.000415	0.000397	0.0010024
								0.00139884	0.00140401	0.000748	0.00104247
								0.000939	0.00142938	0.00183661	0.00128119
								0.000934	0.0001	0.000722	0.000852
								0.000823	0.000233	0.000471	0.000788
								0.000495	0.00123209	0.00085	0.000533
								0.000873	2.83e-05	0.000713	0.000913
								0.00132686	0.000523	0.000954	0.00130909
								0.00019	5.35e-05	0.000384	0.000611
								0.000143	0.000315	0.000385	0.000455
								0.00173247	0.000146	0.00134847	0.00117417
								0.00023	0.000422	0.000339	0.000631
								0.0015734	0.000326	0.00169983	0.00120208
								0.000942	0.00292857	0.000511	0.000772
								0.00166735	0.00115563	0.00093	0.0016874
								0.00111837	0.00266858	0.000648	0.00109511
								0.00186016	0.00261786	0.00214322	0.0016129
								0.000633	0.000512	0.00132513	0.000864
								0.00028	0.000174	0.00139758	0.000687
								0.00107326	0.000509	0.000897	0.00113427
								0.0012333	0.000386	0.00132256	0.00111348
								0.000857	8.69e-05	0.000731	0.000844
								0.000573	0.000579	0.00107568	0.000496
								2.43e-05	0.000245	0.000532	0.000508
								0.00103364	0.000104	0.00173925	0.000779
								0.0012894	0.000294	0.00109452	0.00137619
								0.000929	0.00121413	0.000771	0.000858
								0.00172894	0.00284571	0.00181279	0.00132245
								5.55e-05	0.000569	0.000301	0.000522
								0.000679	0.000969	0.000406	0.000765
								0.00112935	2.54e-05	0.00132	0.00106681
								0.00193214	0.00454719	0.00155766	0.00143947
								0.000367	0.0012092	0.000547	0.000678
								0.00177013	1.14e-05	0.00207846	0.00158611
								0.000512	7.01e-05	0.000595	0.000754
								0.00034	0.000298	0.000491	0.000807
								0.00114995	8.08e-05	0.000769	0.000934
								0.00133333	0.00178505	0.00174573	0.000993
								0.001462	0.000335	0.00195745	0.00113022
								0.000317	0.000326	0.000723	0.000534
								0.00156654	0.00234166	0.00117599	0.00131798
								0.00129685	0.0014025	0.000734	0.00102333
								0.00025	7.65e-05	0.00067	0.000708
								0.00120683	0.000663	0.000484	0.0011374
								0.00165676	0.00206059	0.000985	0.00167778
								0.00137727	0.000378	0.0011425	0.00153898
								0.00188193	0.00168219	0.00207302	0.00201918
								0.00115406	0.000437	0.000797	0.000842
								0.00177582	0.000793	0.00211021	0.001755
								0.00115348	0.000158	0.000863	0.000757
								0.000647	0.00122217	0.000626	0.000683
								0.00135314	0.00220384	0.000991	0.0011067
								0.000975	0.000332	0.0011334	0.00116496
								0.000686	0.00393557	0.000866	0.000765
								0.00127175	0.00257574	0.00121742	0.000973
								0.00134942	0.000462	0.000269	0.0010684
								0.00094	0.00104709	0.000742	0.00117176
								0.00142866	0.000199	0.00151342	0.00119308
								0.00113563	0.000411	0.000974	0.000778
								0.00103854	0.00329626	0.000724	0.000936
								0.00108679	0.00276797	0.00082	0.0011411
								0.000951	0.00293946	0.000514	0.00087
								0.000417	5.38e-06	0.000792	0.000468
								0.0019139	0.00167648	0.00123762	0.00194883
								0.00192331	0.000455	0.00168143	0.00158554
								0.0012133	0.000191	0.00104008	0.00099
								0.00088	0.00116134	0.000638	0.000818
								0.000143	8.88e-05	0.000623	0.0005
								0.000388	0.00295887	0.000475	0.000565
								0.000153	9.49e-05	0.000653	0.000577
								0.00108934	0.000179	0.00158295	0.00124528
								0.00185741	0.000947	0.00142562	0.00154594
								0.00189369	0.00127795	0.00113283	0.00152868
								0.000356	0.000199	0.0007	0.000447
								0.0012537	0.00110275	0.00111563	0.00104354
								0.00154379	0.000919	0.00163399	0.00149563

## Sheet: Table S4
100 donors	1X coverage	10X coverage	30X coverage	500 donors	1X coverage	10X coverage	30X coverage	1000 donors	1X coverage	10X coverage	30X coverage
Actual	Predicted			Actual	Predicted			Actual	Predicted
0.0187166	0.0197169	0.0188244	0.0190088	0.00360878	0.00342834	0.00327082	0.00278574	0.00176228	0.00139605	0.00197433	0.00150339
0.00955722	0.00936831	0.0100762	0.00924013	0.00184275	0.000461916	0.00184603	0.00186967	0.0009	0.000426411	0.001119	0.000770469
0.00384747	0.00215151	0.00441659	0.00380034	0.000742	0.00124521	0.000989261	0.00104612	0.000362	0.000612358	0.000466386	0.000608767
0.000652	0.00147444	0.00153013	0.00128411	0.000126	0.00199196	0.000683871	0.000915758	6.14e-05	0.000270931	0.000406593	0.000400843
0.00886147	0.0102079	0.00856073	0.00875933	0.0017086	0.00108514	0.00127403	0.00198926	0.000834	0.00125125	0.000696953	0.000880168
0.0102155	0.0103223	0.0101969	0.0100201	0.00196967	0.0015032	0.00265048	0.00193081	0.000962	0.00162869	0.000891137	0.000984805
0.00923642	0.00835206	0.00995135	0.00936462	0.0017809	0.000615966	0.00183283	0.00139527	0.00087	0.000104249	0.000963106	0.00116865
0.0137609	0.0162641	0.0137521	0.0135293	0.00265327	0.00218862	0.00237812	0.00270294	0.00129568	0.00179849	0.00178097	0.00131266
0.0207851	0.0208669	0.0211851	0.0203253	0.00400761	0.00736603	0.00352664	0.0039085	0.00195705	0.00152828	0.00148136	0.00172753
0.00364124	0.00418983	0.00392506	0.00374467	0.000702	0.000171434	0.000733245	0.000872922	0.000343	0.000387281	0.000830066	0.000501113
0.0136838	0.0129501	0.013935	0.0137782	0.00263841	0.00555615	0.00272577	0.00263213	0.00128842	0.0034718	0.00106764	0.00153905
0.01765	0.0181771	0.0180775	0.0174189	0.00340314	0.00557103	0.00301391	0.00321261	0.00166186	0.000569189	0.00111507	0.00142065
0.00066	0.0010641	0.000999646	0.00127583	0.000127	0.000401084	0.000708353	0.000710984	6.22e-05	0.0014592	0.000346736	0.00037143
0.00263094	0.00259882	0.0026437	0.00238058	0.000507	0.000912173	0.000546873	0.000760191	0.000248	0.000571884	0.000317798	0.000748159
0.0115861	0.0109629	0.0117901	0.0118711	0.00223395	0.00312919	0.00235184	0.0018065	0.00109091	0.000700222	0.00112143	0.000834138
0.00257053	0.00153595	0.00227405	0.00298967	0.000496	0.00030015	0.000749526	0.000881163	0.000242	0.000304852	0.000338979	0.00051466
0.0116486	0.010563	0.0123176	0.0114894	0.002246	0.00102172	0.0028057	0.00250454	0.00109679	0.000691097	0.00130807	0.00101448
0.00262886	0.00245441	0.00270022	0.00249153	0.000507	0.000454913	0.00166219	0.000826379	0.000248	0.000151387	0.000665243	0.000397549
0.0179062	0.0178683	0.0176189	0.0181275	0.00345254	0.00219432	0.00325118	0.00344241	0.00168599	0.000522274	0.00120442	0.00180283
0.00455988	0.00381049	0.00426386	0.00474288	0.000879	0.000835076	0.000936692	0.00104597	0.000429	0.00057396	0.000348061	0.000551336
0.0111987	0.0137501	0.0113144	0.0111906	0.00215924	0.000796896	0.00214557	0.0022001	0.00105443	0.000981536	0.00144998	0.00130154
0.000692	0.00188166	0.000960441	0.00131584	0.000133	0.00127609	0.000440647	0.000604583	6.51e-05	0.00156405	0.000371044	0.000567477
0.0193936	0.0178875	0.0191326	0.020015	0.00373932	0.00395401	0.00351822	0.00356121	0.00182603	0.00130781	0.00113192	0.0014683
0.018954	0.0210868	0.0189276	0.0188447	0.00365457	0.00257386	0.00366326	0.00314004	0.00178464	0.00290548	0.00136073	0.00147101
0.00557018	0.00484705	0.00564551	0.00552362	0.001074	0.000974667	0.000644111	0.00116693	0.000524	0.000330931	0.000750805	0.000876276
0.0144962	0.0133924	0.0148864	0.0146387	0.00279505	0.00138093	0.00290751	0.00271469	0.00136491	0.000258576	0.000888188	0.00137684
0.0110362	0.0127832	0.01173	0.0112173	0.00212792	0.000742207	0.00240424	0.00251641	0.00103913	0.00266214	0.00155954	0.00103093
0.000319	0.000637468	0.000747017	0.000854672	6.15e-05	0.0006366	0.000455899	0.000561073	3e-05	0.000108656	0.000708994	0.000498329
0.0154919	0.0153388	0.0148897	0.0153445	0.00298703	0.00504743	0.0023151	0.00282707	0.00145867	0.00474179	0.00122541	0.00141999
0.00271218	0.00286501	0.00340033	0.00279535	0.000523	0.000752992	0.00108814	0.000758571	0.000255	0.000170051	0.000808797	0.000612316
0.0066763	0.00644485	0.0068801	0.00645768	0.00128727	0.00223684	0.00107291	0.00154178	0.000629	0.00151949	0.0013206	0.000627835
0.00594514	0.00708934	0.00601223	0.00572489	0.0011463	0.0011458	0.0012144	0.00122304	0.00056	0.000380016	0.000450857	0.000697982
0.0183312	0.0186683	0.0190049	0.0183214	0.00353448	0.00156252	0.00294892	0.00343949	0.001726	0.00181947	0.00117774	0.00156594
0.010428	0.0131438	0.0101303	0.0102638	0.00201064	0.000765769	0.00173946	0.00184783	0.000982	0.000142034	0.000998801	0.00098209
0.00283925	0.00289032	0.00343944	0.00289651	0.000547	0.000856498	0.00124105	0.000864402	0.000267	0.000316717	0.000704582	0.000741765
0.00823862	0.00416263	0.00858541	0.00809271	0.00158851	0.00124456	0.00165874	0.00137736	0.000776	0.000429722	0.00106762	0.00083967
0.00560143	0.00728166	0.00607005	0.00531599	0.00108002	0.00245346	0.00129721	0.00110457	0.000527	0.000504868	0.000419699	0.000616057
0.00170813	0.00164656	0.00135543	0.00210715	0.000329	0.000607486	0.00073065	0.000867434	0.000161	0.000790852	0.000515615	0.000451063
0.016821	0.014331	0.0162183	0.0166068	0.00324328	0.00369771	0.00403653	0.00281164	0.0015838	0.00147438	0.00156858	0.00153729
0.00590348	0.00567135	0.00599762	0.00618735	0.00113826	0.00112467	0.00146288	0.0012502	0.000556	0.00151727	0.00082057	0.000708774
0.0196123	0.0210941	0.0201721	0.0194961	0.00378149	0.0016985	0.00360605	0.00369074	0.00184662	0.000700984	0.00087881	0.00168807
0.0138734	0.0114145	0.0137404	0.013532	0.00267496	0.00242951	0.00300948	0.00254243	0.00130627	9.58544e-05	0.00115793	0.000946144
0.00724291	0.00838864	0.00734751	0.00698176	0.00139652	0.000802434	0.00136324	0.0013671	0.000682	0.000112012	0.000812792	0.000759201
0.00153524	0.00185717	0.00146793	0.00175141	0.000296	0.00131915	0.000850508	0.000723322	0.000145	0.000410524	0.000606355	0.000448463
0.00307672	0.00435315	0.00219674	0.00377379	0.000593	0.00053299	0.000945016	0.000728265	0.00029	0.00029364	0.000718595	0.000577841
0.00123319	0.00230826	0.00146003	0.00142846	0.000238	0.00070394	0.000592828	0.000779578	0.000116	4.04192e-05	0.000973158	0.000448739
0.00879064	0.00953198	0.00851086	0.0085845	0.00169494	0.00196005	0.00236508	0.00140375	0.000828	0.000211166	0.000910854	0.000865973
0.0205976	0.0211344	0.0208874	0.0203908	0.00397147	0.00287972	0.0041387	0.00375033	0.0019394	0.00421937	0.00190158	0.00202252
0.00937391	0.00698135	0.00958629	0.00937262	0.0018074	0.00284172	0.00202845	0.00184446	0.000883	0.000439591	0.00132922	0.00123634
0.0153253	0.0150851	0.0154056	0.0149327	0.0029549	0.00265888	0.00228218	0.00286171	0.00144297	0.000499772	0.000912083	0.00108767
0.00302465	0.00302183	0.00281347	0.00303463	0.000583	0.000177812	0.0013329	0.00109301	0.000285	0.000251102	0.000252934	0.000596573
0.00485985	0.00299137	0.00456067	0.00518101	0.000937	0.000703934	0.00113643	0.00100555	0.000458	0.000358674	0.000419607	0.00073494
0.00765744	0.00625154	0.00664186	0.00774404	0.00147645	0.00107158	0.001444	0.00172744	0.000721	0.000550628	0.000660623	0.000714251
0.00844693	0.00873071	0.00887092	0.00844937	0.00162867	0.00108639	0.000907289	0.001489	0.000795	0.000365423	0.000585866	0.000817392
0.00528272	0.00558795	0.00446209	0.00521561	0.00101857	0.00125003	0.000681115	0.00120583	0.000497	0.000794125	0.000547817	0.00074473
0.0111341	0.0115513	0.011422	0.011098	0.00214679	0.0011711	0.0018362	0.00184775	0.00104835	0.000547143	0.000813354	0.000629879
0.00699502	0.00564608	0.007505	0.00662775	0.00134872	0.000488702	0.00186281	0.00131747	0.000659	0.000775576	0.000807404	0.000860035
0.0171418	0.0151761	0.015736	0.0171804	0.00330514	0.00619488	0.00324194	0.00299631	0.001614	0.00167579	0.00218232	0.00110985
0.0177146	0.0184558	0.0178	0.0175934	0.00341559	0.00364466	0.00307464	0.0035723	0.00166794	0.000581397	0.00167575	0.00159691
0.0185062	0.018185	0.018221	0.0184882	0.00356822	0.000620995	0.00279591	0.00288228	0.00174247	0.00106571	0.00116975	0.00157859
0.00749912	0.00722296	0.00745885	0.0071942	0.00144592	0.00106107	0.00109232	0.00135092	0.000706	0.00144199	0.000644382	0.00082234
0.0128131	0.0117021	0.0121549	0.0128541	0.00247052	0.00247122	0.00183269	0.00182883	0.00120643	0.00154252	0.000962445	0.00143582
0.0114278	0.00754695	0.0115383	0.0108273	0.00220343	0.00266304	0.00211018	0.00190435	0.001076	0.00017545	0.000995566	0.000816624
0.0180875	0.0186639	0.0180337	0.0180264	0.00348748	0.00327309	0.00380556	0.00278416	0.00170305	0.00105881	0.00120978	0.00159861
0.00957805	0.00992628	0.00992583	0.00977803	0.00184676	0.00105433	0.00228369	0.00183681	0.000902	0.000837927	0.000971317	0.00105057
0.00415785	0.00634704	0.00376238	0.00421859	0.000802	0.000544837	0.000716496	0.00108082	0.000391	0.00163677	0.0010562	0.000625101
0.0164731	0.0157814	0.0157452	0.0165282	0.00317621	0.00310311	0.00363255	0.00301551	0.00155105	0.000214964	0.00148825	0.00116936
0.00940307	0.00931012	0.00933578	0.00968029	0.00181303	0.000819454	0.00165215	0.0020392	0.000885	0.000738792	0.000841417	0.0008537
0.0205497	0.0210996	0.0204438	0.020543	0.00396223	0.0060724	0.00442908	0.00356382	0.00193488	0.000163126	0.00129843	0.00221645
0.00109987	0.00198239	0.00163059	0.00130126	0.000212	0.0010623	0.000955782	0.000750972	0.000104	0.000284454	0.000540858	0.000578531
0.00803865	0.00661904	0.00853175	0.00788243	0.00154995	0.00210656	0.00156323	0.00164477	0.000757	0.0005329	0.00150319	0.00085992
0.0160731	0.015189	0.0157693	0.0156311	0.00309909	0.00156192	0.00332041	0.0030038	0.00151339	0.000775251	0.00189406	0.00145074
0.00544728	0.00460641	0.0046366	0.00496506	0.0010503	0.000105183	0.00120767	0.00146206	0.000513	0.00150762	0.000967266	0.00062076
0.00220391	0.00290074	0.0022315	0.00207818	0.000425	0.00300495	0.00102108	0.000561666	0.000208	0.00022445	0.000809782	0.000352199
0.0198352	0.01919	0.0195959	0.0197862	0.00382446	0.000929672	0.00359782	0.00311282	0.00186761	0.000400241	0.00143872	0.00150797
0.00851359	0.00859807	0.00808774	0.00838218	0.00164152	0.00304215	0.00143081	0.00183836	0.000802	0.000315981	0.000542177	0.00094799
0.0149816	0.0172238	0.0146884	0.0147664	0.00288863	0.00441925	0.00191722	0.00295771	0.00141061	0.00175592	0.00140945	0.00126856
0.00360583	0.00154317	0.00344878	0.00339151	0.000695	0.000544171	0.000745815	0.00155427	0.00034	0.000512634	0.00033965	0.000566
0.0145837	0.0132907	0.0144615	0.0140159	0.00281192	0.00150098	0.00321707	0.00266047	0.00137315	0.00178557	0.00128468	0.00108222
0.020408	0.018507	0.0207839	0.0207779	0.00393492	0.00177361	0.00425933	0.00329554	0.00192155	0.000574714	0.0018815	0.00165755
0.0160148	0.019777	0.0155589	0.0160943	0.00308785	0.00246492	0.00270738	0.00279326	0.00150789	0.000470869	0.00205178	0.00132839
0.0115861	0.0137421	0.0109819	0.0118306	0.00223395	0.00274455	0.00240688	0.00228352	0.00109091	0.000295668	0.000960494	0.00102851
0.0171667	0.0180325	0.0161139	0.0174591	0.00330996	0.00377044	0.00280656	0.00332612	0.00161636	0.00152755	0.00161232	0.00132016
0.00980719	0.010322	0.00973669	0.00984462	0.00189094	0.0017067	0.00183832	0.00190354	0.000923	0.000495028	0.00147889	0.00101047
0.00934266	0.00659416	0.00926444	0.00909489	0.00180138	0.000965263	0.0018357	0.00168211	0.00088	0.00132615	0.00135109	0.000856433
0.00847609	0.00877544	0.00780767	0.00874102	0.00163429	0.00189305	0.00142847	0.00159679	0.000798	0.000719284	0.000877707	0.000836884
0.013288	0.0136618	0.0133031	0.0128773	0.00256209	0.000711858	0.00168067	0.0022539	0.00125115	0.000200029	0.00148567	0.00106604
0.00978011	0.00976696	0.00980835	0.00993726	0.00188572	0.000876213	0.00202617	0.00179831	0.000921	0.000294682	0.0009382	0.000924449
0.00991343	0.0102958	0.00957829	0.00969819	0.00191143	0.000556061	0.00257325	0.0017808	0.000933	0.00237448	0.0011427	0.000885264
0.0016873	0.00206786	0.00167001	0.00186577	0.000325	0.000476673	0.000714148	0.000519707	0.000159	0.000254084	0.000667478	0.000659632
0.00961763	0.00845624	0.00896915	0.00968433	0.0018544	0.00342527	0.00188564	0.00159771	0.000906	0.00217092	0.000725132	0.000859517
0.0177604	0.0198336	0.0172148	0.0175392	0.00342443	0.00308298	0.0033904	0.00312924	0.00167226	0.00048476	0.00146974	0.00152671
0.00494526	0.00562431	0.0046064	0.0047586	0.000954	0.00155422	0.000981034	0.00134507	0.000466	0.000320163	0.000488339	0.000834402
0.00129152	0.000629691	0.00177517	0.0017186	0.000249	0.000274442	0.000525589	0.000739961	0.000122	0.000364754	0.000553925	0.000453685
0.00635968	0.00633696	0.00664408	0.00616205	0.00122622	0.00188104	0.000910514	0.00135162	0.000599	0.000981716	0.00060706	0.00079075
0.0183833	0.019103	0.0190629	0.0179302	0.00354452	0.00257561	0.0026186	0.00291146	0.0017309	0.00173758	0.00130418	0.00115816
0.014792	0.014356	0.0155831	0.0147528	0.00285208	0.00364176	0.00308489	0.00286996	0.00139276	0.00120802	0.00119533	0.00111914
0.00125194	0.000666057	0.00160066	0.00157669	0.000241	0.00115937	0.000768266	0.000725176	0.000118	0.00140005	0.0004735	0.000545803
0.0113237	0.0118555	0.0114087	0.0115849	0.00218334	0.00142518	0.00181091	0.00187556	0.0010662	0.00051034	0.00137988	0.000806166
0.0138526	0.0144066	0.0138726	0.0140077	0.00267094	0.0010526	0.00287542	0.00241885	0.00130431	3.27384e-05	0.000935431	0.00104276
				0.00147564	0.000863788	0.00165204	0.00143398	0.000721	0.00104681	0.00104624	0.00120884
				0.00129812	0.00222927	0.00140919	0.00135351	0.000634	0.00073264	0.000757527	0.000702328
				0.00244763	0.00363486	0.00130955	0.00216324	0.00119525	0.000346738	0.00132843	0.000860926
				0.000633	0.000285054	0.000718374	0.00108479	0.000309	0.00150702	0.000661152	0.000591067
				0.0010017	0.00261298	0.00118876	0.00129008	0.000489	9.18137e-05	0.000388603	0.000603796
				0.00105392	0.00104032	0.00156005	0.00140506	0.000515	0.000127919	0.000438898	0.000943935
				0.000606	0.00190985	0.00103178	0.00113698	0.000296	0.000444022	0.000546557	0.000538914
				0.00182467	0.00215484	0.00137977	0.0019438	0.000891	0.000283298	0.000881061	0.00082202
				0.00116598	0.00152913	0.000855731	0.00107194	0.000569	0.000230503	0.000480186	0.000647638
				0.00383451	0.00160516	0.00398907	0.00348168	0.00187251	0.0035499	0.00158092	0.00138499
				0.00199497	0.0021103	0.00201049	0.00162163	0.000974	0.00187767	0.00111617	0.00119807
				0.00328546	0.0011621	0.00262641	0.0030574	0.00160439	0.000551223	0.00138043	0.00115388
				0.00166723	0.0011036	0.00120865	0.00159366	0.000814	0.000443707	0.00122327	0.000872127
				0.0023428	0.00123711	0.00294352	0.00201892	0.00114406	0.000209998	0.000847989	0.000920293
				0.00275408	0.00212115	0.00189559	0.00294884	0.00134491	0.000581556	0.000981466	0.00127154
				0.00376181	0.00291432	0.0040776	0.00363316	0.00183701	0.00153165	0.00138382	0.00160172
				0.000553	0.000586034	0.000669014	0.000840783	0.00027	0.00257342	0.00038468	0.000622231
				0.00351239	0.00567707	0.00387992	0.00298527	0.00171521	0.00240086	0.00140581	0.00135829
				0.00138568	0.00130556	0.0018532	0.00132991	0.000677	0.00105425	0.000854042	0.000692383
				0.00304005	0.00292147	0.00240668	0.00318916	0.00148456	0.000272737	0.00158829	0.00107309
				0.00281473	0.00220984	0.00252098	0.00268082	0.00137452	0.0018794	0.0011202	0.00149318
				0.000483	0.000773371	0.00110429	0.000997636	0.000236	0.00160722	0.000446477	0.000526367
				0.00180339	0.00204059	0.00162729	0.00166081	0.000881	0.000866723	0.000928994	0.000816195
				0.00324369	0.000950631	0.0023046	0.00295468	0.001584	0.0027536	0.00155827	0.00144225
				0.00325975	0.00154088	0.00343083	0.00338542	0.00159184	0.000467922	0.00218417	0.0012772
				0.00285007	0.00144266	0.00360689	0.00300692	0.00139178	0.000335875	0.00144154	0.000980541
				0.00386423	0.0031222	0.00348709	0.0039038	0.00188703	0.00159937	0.00190309	0.00137448
				0.00309227	0.00292116	0.00295818	0.0032472	0.00151005	0.000424992	0.0008344	0.0013638
				0.000897	0.00101112	0.00127769	0.000931914	0.000438	0.000510566	0.000674482	0.000621493
				0.00201586	0.00189644	0.00265526	0.00169702	0.000984	4.66954e-05	0.000840952	0.00106664
				0.000212	0.000475535	0.000706312	0.000779771	0.000104	4.20989e-05	0.000814832	0.000544717
				0.00332201	0.00693581	0.0028912	0.00305419	0.00162224	0.00117376	0.00126898	0.00157284
				0.00263078	0.00242186	0.00207477	0.00265612	0.00128469	0.00123613	0.00131649	0.00137449
				0.000685	0.000923262	0.000692025	0.00114602	0.000334	0.00105793	0.000680623	0.000659494
				0.00373329	0.0049771	0.00306235	0.00377143	0.00182309	0.00214894	0.000977218	0.0015216
				0.000745	0.000513836	0.00123057	0.000877498	0.000364	0.000337873	0.000604224	0.000659474
				0.0019536	0.00181369	0.00179814	0.00213329	0.000954	0.00117968	0.000547213	0.000947718
				0.00252675	0.001877	0.00176552	0.00261602	0.00123389	0.00181959	0.0017895	0.00130522
				0.00161301	0.00107801	0.00115039	0.00144003	0.000788	0.000537069	0.000768071	0.000724988
				0.00218334	0.00203037	0.00239942	0.00220668	0.0010662	0.000704528	0.000916915	0.00126827
				0.0021239	0.00285721	0.00253616	0.00136203	0.00103717	0.000587683	0.00111102	0.000650889
				0.000815	0.00087443	0.00164474	0.00073504	0.000398	0.00202474	0.000790602	0.000591702
				0.000607	0.000627973	0.000958329	0.000973069	0.000296	0.000396284	0.000641525	0.000568975
				0.0037602	0.0046226	0.00388304	0.003432	0.00183623	0.00116028	0.00151899	0.00216535
				0.00155156	0.000490476	0.00205593	0.00192692	0.000758	0.000258595	0.000596144	0.000563237
				0.00264684	0.00330137	0.00236603	0.00240276	0.00129254	0.000633708	0.00171448	0.00117943
				0.00107601	0.000926697	0.00131792	0.00127989	0.000525	0.000736549	0.000622337	0.000853033
				0.00365296	0.00452874	0.00402907	0.0034642	0.00178386	0.000889835	0.00202411	0.00168408
				0.00076	0.00015726	0.000672831	0.00120177	0.000371	0.00113053	0.000623044	0.000548104
				0.000588	0.00145702	0.00100749	0.000925456	0.000287	0.000477502	0.000875849	0.000682001
				0.00321075	0.00223096	0.00265957	0.0030024	0.00156791	0.00186159	0.00123629	0.00130496
				0.00074	0.00102351	0.00170279	0.00105579	0.000361	0.000283639	0.000520859	0.000582696
				0.00314207	0.00269962	0.00390068	0.00278442	0.00153437	0.00189144	0.00152049	0.00134588
				0.000842	0.000124081	0.0011451	0.00088599	0.000411	0.00112863	0.000789259	0.000753806
				0.00108484	0.000325825	0.00161318	0.00108563	0.00053	0.000922843	0.000731073	0.000635225
				0.00332361	0.00404189	0.00339982	0.00306273	0.00162303	0.000859326	0.00127318	0.0017608
				0.000866	0.00111419	0.00135613	0.000992786	0.000423	0.00127767	0.000518803	0.000817644
				0.00323887	0.00102155	0.00299429	0.00338161	0.00158164	0.00165346	0.0014609	0.00108297
				0.00213153	0.00322651	0.00172717	0.00180732	0.0010409	0.00147649	0.000994174	0.00118991
				0.00375819	0.00381756	0.00402637	0.00332682	0.00183525	0.0022504	0.000986648	0.00160266
				0.00114429	0.00172715	0.00110495	0.000904695	0.000559	0.000365267	0.000978915	0.000573191
				0.00367746	0.0020052	0.00332714	0.00362589	0.00179582	0.000851892	0.00167577	0.00155
				0.00399918	0.00703989	0.00375929	0.00345072	0.00195293	0.00147023	0.00134658	0.00150092
				0.00375498	0.00140753	0.0038609	0.00375284	0.00183368	0.00115525	0.00132252	0.00186934
				0.00372847	0.00574677	0.00381517	0.00336756	0.00182073	0.00160456	0.00140689	0.00138256
				0.00242835	0.00178213	0.00203006	0.00225194	0.00118584	0.000491611	0.00091446	0.00126661
				0.00116116	0.000959768	0.00120317	0.00128118	0.000567	0.000405279	0.000874563	0.000818864
				0.000701	0.00130661	0.000930693	0.00113902	0.000342	0.0007146	0.000392957	0.000677365
				0.00236489	0.00040385	0.00158593	0.00226555	0.00115485	0.000299393	0.000984591	0.00104205
				0.00158047	0.00181556	0.0011778	0.00168591	0.000772	0.00121165	0.000861662	0.000860713
				0.00352524	0.00132935	0.00346068	0.00345715	0.00172149	0.00191357	0.00143007	0.00178982
				0.000927	0.000460572	0.000961062	0.00105489	0.000453	0.00159218	0.0007002	0.00084958
				0.00310954	0.00288636	0.00335176	0.00298314	0.00151849	0.00295177	0.000842227	0.00110943
				0.00121899	0.00133853	0.000910001	0.00130873	0.000595	0.00156855	0.000418855	0.000986907
				0.00228777	0.00175859	0.00215207	0.00227356	0.00111719	0.00243449	0.00135005	0.00109975
				0.00336177	0.0015564	0.00262739	0.00302727	0.00164166	0.00310139	0.00162837	0.00132738
				0.0015142	0.000835554	0.0015074	0.00143304	0.000739	0.000363295	0.000939786	0.00110456
				0.00129691	0.000829459	0.00152045	0.00111837	0.000633	0.000563725	0.000758476	0.000633315
				0.00309066	0.00336694	0.00263028	0.00239489	0.00150927	0.00026302	0.00129919	0.00120699
				0.00229259	0.00113844	0.00255585	0.00192341	0.00111955	0.000549062	0.00090862	0.00110737
				0.00218495	0.00162083	0.00241518	0.00181815	0.00106698	0.000609166	0.00115961	0.00085796
				0.000137	0.000524446	0.000417278	0.000654378	6.67e-05	0.000272116	0.000222653	0.000440315
				0.000777	0.00172235	0.00069258	0.00102077	0.00038	0.000275099	0.000591735	0.000425554
				0.000886	0.000531483	0.00124251	0.00115664	0.000433	0.000966251	0.000628864	0.000630813
				0.00120413	1.29437e-05	0.00103018	0.00122575	0.000588	0.000469824	0.000743932	0.000686726
				0.000236	0.000828258	0.000568115	0.000774634	0.000115	0.000500881	0.000577521	0.000417917
				0.000614	0.000688458	0.000655241	0.000748873	0.0003	0.00136953	0.000432403	0.000544209
				0.00108806	0.000988137	0.00138492	0.00109497	0.000531	0.00034228	0.000679172	0.000709799
				0.000844	0.000659357	0.00101501	0.00096347	0.000412	0.000252263	0.000425018	0.000724938
				0.0024898	0.001884	0.00268402	0.00242591	0.00121585	0.000348395	0.00135139	0.00110952
				0.000278	0.000981927	0.000444216	0.000734208	0.000136	0.000265412	0.0004839	0.000629967
				0.00130936	0.00111049	0.00131871	0.00147277	0.000639	0.00101003	0.000672025	0.00069283
				0.00322842	0.00556178	0.00370794	0.00294388	0.00157654	0.0020293	0.00113606	0.00145356
				0.00202148	0.00175584	0.0016728	0.00239452	0.000987	0.000995704	0.00100381	0.000823034
				0.00233155	0.00491534	0.00296258	0.00200846	0.00113857	0.000567028	0.00145607	0.00115199
				0.00338667	0.00264202	0.00312939	0.00316328	0.00165382	0.000784533	0.00112163	0.0011407
				0.000876	0.0027032	0.000654955	0.0013164	0.000428	0.000424766	0.000598032	0.000525932
				0.000528	0.000735159	0.00104698	0.000769983	0.000258	0.00284084	0.000561705	0.000665039
				0.00269464	0.00175371	0.00199786	0.00240778	0.00131588	0.000686389	0.000828229	0.000948329
				0.000508	0.000247026	0.000360224	0.000937912	0.000248	0.000541632	0.000658876	0.000627248
				7.87e-05	0.000470888	0.000438027	0.000673203	3.84e-05	0.000367277	0.000631544	0.00051474
				0.00225202	0.00423908	0.00163573	0.00215999	0.00109974	0.000537064	0.000813697	0.000897659
				0.00356781	0.00303812	0.00271155	0.00379722	0.00174228	0.00359921	0.00163591	0.00158606
				5.54e-05	0.000974138	0.000889649	0.00058822	2.71e-05	8.13556e-05	0.000457425	0.000477056
				0.00204919	0.000285694	0.00242389	0.00191593	0.00100069	0.000663986	0.000843028	0.00076624
				0.00251711	0.00138512	0.00192128	0.00213076	0.00122919	0.00157458	0.00108206	0.000844771
				0.00390881	0.00453241	0.00329377	0.00360126	0.0019088	0.000821318	0.000867228	0.00189487
				0.00217571	0.00403736	0.00143416	0.00200235	0.00106247	0.000651627	0.000969704	0.00107076
				0.00390319	0.00541657	0.00331762	0.00444394	0.00190605	0.00100919	0.00127283	0.00161886
				0.00335173	0.00405818	0.00298105	0.00315615	0.00163676	0.00112217	0.00182184	0.00163078
				0.00140335	0.000623907	0.0014845	0.00133123	0.000685	0.00212737	0.000660655	0.000840381
				0.00160297	0.00158016	0.00139587	0.00146957	0.000783	0.00134817	0.000778945	0.000762383
				0.002344	0.000805769	0.00303636	0.00214147	0.00114465	0.00108942	0.00152365	0.00122959
				0.000393	0.000152686	0.000891834	0.000767937	0.000192	0.00210434	0.000628638	0.000488229
				0.00251751	0.00273344	0.00337123	0.0026093	0.00122938	0.000860673	0.000906045	0.00107399
				0.00349351	0.00360835	0.00238072	0.00295128	0.00170599	0.00166425	0.00137787	0.00164366
				0.00155959	0.000380191	0.00168142	0.00165914	0.000762	4.65704e-05	0.000669831	0.000781417
				0.00392126	0.00220979	0.003983	0.00378406	0.00191488	0.00249213	0.00169283	0.00162291
				0.00215844	0.00409004	0.00211931	0.00217534	0.00105404	0.00303059	0.00105073	0.00083425
				0.00152625	0.00235739	0.00111113	0.00167208	0.000745	0.000137893	0.000645714	0.000604347
				0.000785	0.00157578	0.00133907	0.00106529	0.000383	0.000833168	0.000378994	0.00062233
				0.001562	0.000213144	0.00158686	0.00144304	0.000763	0.000666218	0.000696046	0.000985779
				0.00320071	0.00340035	0.00305645	0.00282487	0.00156301	0.00182844	0.0014059	0.00117514
				0.000792	0.000258391	0.00058143	0.0011862	0.000387	0.00152347	0.000620258	0.000579199
				0.00198413	0.00309504	0.00129787	0.00210614	0.000969	0.000943814	0.000779095	0.000726138
				6.35e-05	0.00047118	0.000627517	0.000600732	3.1e-05	0.00111335	0.000550729	0.000367528
				0.00367505	0.00460671	0.00392005	0.00345321	0.00179465	0.000717166	0.00134477	0.00131509
				0.00348467	0.00436566	0.00240785	0.00346537	0.00170168	0.00306632	0.00162561	0.0013794
				0.000334	0.000966535	0.000768011	0.00055284	0.000163	0.000154412	0.000491442	0.000554677
				0.00251751	0.00197146	0.0027184	0.00251672	0.00122938	0.0014906	0.00152654	0.00102856
				0.00147243	0.00253673	0.00133136	0.00145205	0.000719	8.16836e-05	0.00106501	0.000651949
				0.00268098	0.000600618	0.00178285	0.00265711	0.00130921	0.000273567	0.000780022	0.000949847
				0.00271111	0.00323315	0.00275048	0.00247825	0.00132392	0.000927279	0.000970425	0.00100429
				0.00350235	0.0042055	0.00314249	0.0036421	0.00171031	0.00252365	0.00201881	0.00144906
				0.00278983	0.00192924	0.00245019	0.00233782	0.00136236	0.00132932	0.00122074	0.00101765
				7.63e-06	0.000187988	0.000573628	0.000426735	3.73e-06	0.00128693	0.0005372	0.000384207
				0.00118044	0.00107056	0.00207293	0.00154661	0.000576	0.000476136	0.000802809	0.000857195
				0.00265407	0.000982365	0.00211084	0.00257495	0.00129607	0.00248825	0.00137956	0.00109034
				0.000813	0.000428843	0.00112391	0.00128922	0.000397	1.97792e-05	0.000896889	0.000676302
				0.00232392	0.000410405	0.00204999	0.00224627	0.00113484	0.000473694	0.00119611	0.00108297
				0.00359111	0.0022461	0.00387479	0.00354326	0.00175365	0.00103244	0.00226694	0.00158961
				0.00210422	0.00239684	0.00266274	0.00194612	0.00102756	0.00217261	0.00148051	0.00101038
				3.13e-05	0.00105178	0.000594307	0.000617972	1.53e-05	0.000240934	0.000616045	0.000486359
				0.00396384	0.00350469	0.00272477	0.00398563	0.00193567	0.00109582	0.00185938	0.00132486
				0.0012439	0.000969966	0.00145503	0.00131546	0.000607	0.000573587	0.00120354	0.000714883
				0.00267014	0.0045035	0.00234491	0.00275106	0.00130391	0.00245296	0.00119356	0.00108851
				0.00158971	0.00266308	0.00118638	0.00148038	0.000776	0.000631702	0.000673952	0.00105138
				0.00239461	0.00283293	0.00211321	0.0018615	0.00116936	0.000392942	0.00105404	0.000982719
				0.00103464	0.00195672	0.00112522	0.0012551	0.000505	0.00116075	0.000612287	0.000677287
				0.0014648	0.00129415	0.0011315	0.00159736	0.000715	0.00041849	0.000816654	0.000902
				0.00399195	0.00349932	0.00426367	0.00358042	0.0019494	0.00164729	0.000888372	0.00203434
				0.00116919	0.00132144	0.00193436	0.00118235	0.000571	0.000314346	0.000963835	0.000651786
				0.000606	0.00142688	0.000573665	0.000692046	0.000296	0.000403321	0.000864393	0.000640094
				3.94e-05	4.32032e-05	0.000712353	0.000705728	1.92e-05	0.00187187	0.000467578	0.00081696
				0.00154553	0.002374	0.00181234	0.00152164	0.000755	0.00109569	0.000997626	0.000689203
				0.000235	0.000223224	0.000700441	0.000735063	0.000115	0.000402983	0.000539425	0.000531528
				0.00223355	0.00153508	0.00202299	0.00161738	0.00109071	0.000263009	0.00140335	0.00121633
				0.00180821	0.00376585	0.000702869	0.0020045	0.000883	0.00162715	0.000674772	0.00114411
				0.00269062	0.000759385	0.00261586	0.00252293	0.00131392	0.0010328	0.000783487	0.00118368
				0.00318304	0.00292717	0.00260615	0.00298339	0.00155438	0.00134294	0.00130566	0.000983018
				6.63e-05	0.000412019	0.000449464	0.000499729	3.24e-05	0.000525784	0.000334656	0.000419438
				0.00125876	0.00267652	0.00143056	0.00118518	0.000615	0.00281705	0.00106237	0.0007006
				0.00087	0.00199415	0.00100291	0.00121848	0.000425	0.0010273	0.000934394	0.0006708
				0.00392407	0.00497338	0.00366033	0.00371042	0.00191625	0.00113731	0.00118474	0.00144629
				0.00210904	0.00012507	0.00155943	0.00169918	0.00102991	0.00193541	0.00108706	0.00101225
				0.00097	0.0001949	0.00183349	0.000861802	0.000474	0.00222264	0.000568607	0.000551995
				0.00140496	0.00142933	0.000668985	0.00131444	0.000686	0.000885077	0.000795263	0.000588215
				0.00289867	0.00376862	0.00262111	0.00263965	0.00141552	0.00153192	0.00145852	0.00139412
				0.00135997	0.00094378	0.00110155	0.00114737	0.000664	0.00014323	0.000622366	0.000630878
				0.000321	0.00054003	0.000881016	0.00100226	0.000157	0.000840551	0.000425436	0.00053593
				0.00397749	0.00534925	0.00391044	0.00395441	0.00194234	0.000755615	0.00117967	0.00158276
				0.00355135	0.00309074	0.00396165	0.0030514	0.00173424	0.00271571	0.00153105	0.00157325
				0.00161461	0.00394761	0.00126792	0.00140703	0.000788	0.000216441	0.000594086	0.000698172
				0.00267134	0.00249637	0.00243228	0.00270957	0.0013045	0.00107536	0.00164161	0.00139918
				0.00235083	0.00159029	0.00185756	0.00229025	0.00114799	0.00071413	0.00105045	0.00106094
				0.00169093	0.00112454	0.0025075	0.00169763	0.000826	0.000491244	0.00128282	0.000868894
				0.0013676	0.00395839	0.00159752	0.00140807	0.000668	0.00120816	0.000942506	0.000865792
				0.00309387	0.00023714	0.00245175	0.00260813	0.00151084	0.00271667	0.00176342	0.000922992
				7.71e-05	0.000848141	0.000508068	0.000820837	3.77e-05	0.000770885	0.00084441	0.000562509
				0.00214037	0.00233344	0.00204661	0.00186619	0.00104521	0.00347506	0.00092118	0.000937515
				0.00164916	0.00265419	0.0013151	0.00143236	0.000805	7.02522e-05	0.000756838	0.000747932
				0.00367626	0.00404182	0.00270121	0.0036272	0.00179524	0.000143485	0.00130299	0.00198545
				0.00107159	0.00084339	0.00131518	0.000981211	0.000523	0.000124872	0.00094186	0.000754085
				0.000731	0.00175699	0.00127246	0.00113977	0.000357	0.000246329	0.000490114	0.000725351
				0.00269424	0.00289853	0.00274003	0.00195191	0.00131568	0.000388796	0.0013992	0.00136306
				0.000122	0.000356363	0.000919097	0.000553715	5.94e-05	0.000916141	0.000528309	0.000405966
				0.00236368	0.00038298	0.00215152	0.0023287	0.00115426	0.000862881	0.000866474	0.00123201
				0.0021002	0.00228369	0.00166842	0.00216345	0.0010256	0.000228523	0.000714218	0.000990202
				0.00206285	0.00261277	0.00207484	0.00196523	0.00100735	0.00225451	0.00102156	0.000755652
				0.00367827	0.00401438	0.00347475	0.00384902	0.00179622	0.00141031	0.00171563	0.00153333
				0.00387226	0.00310345	0.00353792	0.00379697	0.00189095	0.000998954	0.00173941	0.0014593
				0.00225243	0.00090447	0.00222215	0.00176781	0.00109993	0.000840557	0.000983393	0.00113549
				0.00271673	0.00130752	0.00196172	0.00235415	0.00132667	0.000411059	0.00117214	0.00121325
				0.00161783	0.00256949	0.000986077	0.00130087	0.00079	0.00013708	0.000783362	0.000672215
				0.000496	0.000828225	0.000546977	0.000762002	0.000242	0.000215837	0.000387398	0.000639355
				0.00215724	0.00222664	0.00197229	0.00258637	0.00105345	0.000254522	0.00142565	0.000912834
				0.00272155	0.0010991	0.00264515	0.00278074	0.00132902	0.00112548	0.00121918	0.00122685
				0.00320874	0.00267975	0.00337631	0.00334393	0.00156693	0.00251705	0.00114895	0.00115097
				0.00163188	0.000586208	0.00164443	0.00170442	0.000797	0.000569111	0.00088772	0.000830221
				0.00348668	0.00366523	0.00390502	0.00350599	0.00170266	0.00258014	0.00103278	0.00125244
				0.0029296	0.00122427	0.00218891	0.00275364	0.00143062	0.000461749	0.00131151	0.00120333
				0.00225323	0.00314632	0.00176253	0.00218493	0.00110032	0.00316861	0.000781892	0.00100963
				0.000199	0.000959572	0.000651522	0.000673312	9.71e-05	0.000465396	0.000480912	0.000595789
				0.00168852	0.000761245	0.00155634	0.00155219	0.000825	0.000812752	0.000667039	0.000631325
				0.00368188	0.00589215	0.00344188	0.00299102	0.00179798	0.00240241	0.00118883	0.00129661
				0.00277336	0.00254514	0.00233379	0.0026539	0.00135432	0.000143968	0.000796598	0.00143862
				0.0032216	0.00365108	0.00327285	0.00299283	0.00157321	0.000210296	0.00145253	0.00134586
				0.00039	0.000812626	0.000899928	0.000805542	0.00019	0.00156233	0.000840836	0.000468605
				0.0025882	0.000809803	0.00199294	0.00254059	0.0012639	0.00454218	0.000893359	0.00123648
				0.000889	0.00107016	0.00101183	0.000846958	0.000434	0.000300583	0.000803263	0.000721327
				0.000199	0.000588736	0.000497016	0.00105831	9.71e-05	0.00103517	0.000347979	0.000534517
				0.00382527	0.00353456	0.00379107	0.00315227	0.001868	0.00182223	0.0015143	0.00144482
				0.00145757	0.00106066	0.00174192	0.00116869	0.000712	0.000819449	0.000978144	0.000647572
				0.000937	0.00108263	0.00123568	0.00115308	0.000458	2.45135e-05	0.000695697	0.000641122
				0.000306	0.00223338	0.000394771	0.000743469	0.00015	0.000246735	0.000538568	0.000475652
				0.00144914	0.00134455	0.00136232	0.00147992	0.000708	0.000187745	0.00079885	0.000908542
				0.00333607	0.00551426	0.00363187	0.00302462	0.00162911	0.00044143	0.00109533	0.00114695
				0.000428	0.00080105	0.000583051	0.000675582	0.000209	0.000498856	0.000292095	0.000413312
				0.000933	0.00153551	0.000949782	0.00116339	0.000456	0.00281795	0.000757249	0.000550992
				0.00209097	0.005068	0.00162268	0.00210577	0.00102108	0.00059534	0.000798437	0.000867713
				0.000368	0.00154422	0.000877585	0.000849503	0.00018	0.000176062	0.00038543	0.000338639
				0.00151742	0.00176281	0.00152151	0.00165592	0.000741	0.000517736	0.000776672	0.00107273
				0.00365417	0.00401094	0.00371189	0.00322116	0.00178445	0.00268708	0.00132774	0.00154714
				1.25e-05	0.00177349	0.000290812	0.000535158	6.08e-06	0.000201028	0.000559327	0.00032644
				0.00380077	0.00655998	0.0035417	0.00350034	0.00185604	0.00160632	0.00173675	0.0013235
				0.00120614	0.00349217	0.00141973	0.0013969	0.000589	0.00107472	0.000445777	0.000678872
				0.004004	0.00471988	0.00465367	0.00349493	0.00195528	0.00319595	0.00234014	0.00172131
				0.00132101	0.000923939	0.00124699	0.00151976	0.000645	0.00137408	0.000653658	0.000684335
				0.00231307	0.00109846	0.0018639	0.00213439	0.00112955	0.00267137	0.00088414	0.000968106
				0.00186725	0.00184438	0.00213411	0.00157195	0.000912	0.00216126	0.000694262	0.00077507
				0.00325413	0.00138133	0.00326218	0.00321992	0.0015891	0.000321226	0.000972428	0.00163302
				0.00262154	0.00217336	0.00187985	0.0029381	0.00128018	0.00101415	0.000703921	0.00133595
				0.000467	0.000415371	0.000653585	0.000937927	0.000228	0.000160395	0.000485388	0.000499587
				0.00101174	0.000565705	0.00178155	0.000961283	0.000494	9.02952e-05	0.00074772	0.000490739
				0.0027348	0.00317741	0.0028855	0.00301705	0.00133549	0.00292695	0.00118576	0.00110242
				0.00320874	0.000993916	0.0025677	0.00295721	0.00156693	0.00327675	0.00139922	0.00109815
				0.00211506	0.00197779	0.00231079	0.00194768	0.00103285	0.000543762	0.000913362	0.00112379
				0.00259141	0.00256063	0.00194061	0.00226547	0.00126547	0.00111991	0.000818387	0.00121432
				0.00346218	0.00129271	0.00313682	0.00343496	0.00169069	0.00189019	0.00150944	0.00105135
				0.00256812	0.00149875	0.00280835	0.00187346	0.00125409	0.0004925	0.00169024	0.00108641
				0.00116678	0.000633749	0.00106109	0.001361	0.00057	0.000378837	0.000524546	0.000726888
				0.00380639	0.0053358	0.00380803	0.00396068	0.00185878	0.00125337	0.00127682	0.00180418
				0.000973	0.00265938	0.000933393	0.00106187	0.000475	0.00031741	0.000841503	0.000644042
				0.000401	0.000206611	0.000940518	0.00103612	0.000196	0.00137457	0.000425395	0.000584549
				0.00132945	0.00138404	0.00170486	0.0012033	0.000649	0.000831374	0.0010969	0.000759995
				0.00250988	0.00217284	0.00273307	0.00240492	0.00122565	0.00189651	0.000950063	0.0011106
				0.000195	0.00247833	0.000729166	0.000914042	9.53e-05	0.000305934	0.000367448	0.000649045
				0.00309829	0.00382502	0.0025593	0.00291061	0.001513	0.000429189	0.00119757	0.00142522
				0.00131258	0.000664052	0.00101199	0.00129058	0.000641	0.000174115	0.000749311	0.000573733
				0.00303724	0.00475437	0.00274973	0.0030057	0.00148318	0.0035075	0.00124484	0.00127016
				0.00221025	0.000906051	0.00234917	0.00206362	0.00107934	0.000190599	0.00123992	0.000709225
				0.000549	0.00169736	0.000797828	0.000911522	0.000268	0.00122837	0.000529959	0.000558678
				0.000628	0.000233994	0.000612418	0.000871414	0.000307	0.000127184	0.000650443	0.000399455
				0.00332161	0.00222259	0.00298115	0.00334227	0.00162205	0.000719732	0.00152522	0.00118806
				0.00261029	0.00310696	0.00181344	0.00219018	0.00127469	0.000425932	0.000948401	0.00112853
				0.00208815	0.00035246	0.00202123	0.0025582	0.00101971	0.00243004	0.000811369	0.00103051
				0.00182949	0.000647245	0.00208114	0.00181597	0.000893	0.000251803	0.000647103	0.000726435
				0.00369393	0.00175646	0.00293771	0.00327934	0.00180386	0.0011229	0.00102318	0.00136213
				0.00313645	0.00353465	0.00254318	0.0032318	0.00153163	0.000564572	0.00129682	0.00100705
				0.00232312	0.00193282	0.00176887	0.00175383	0.00113445	0.000122315	0.000788128	0.00112762
				0.00287779	0.000547555	0.0020882	0.00287524	0.00140532	0.000116168	0.00202368	0.00119179
				0.0023187	0.000648011	0.00175693	0.00225579	0.00113229	0.0031217	0.000947914	0.00107879
				0.00379836	0.00661632	0.00344716	0.0036873	0.00185486	0.00115093	0.00142721	0.00143269
				0.000768	0.00126066	0.000654636	0.000935768	0.000375	0.000223401	0.000830113	0.000669553
				0.00380037	0.00241176	0.00377694	0.00363502	0.00185584	0.000640287	0.00155942	0.00171441
				0.00396906	0.00241508	0.00368479	0.00385291	0.00193822	0.000590239	0.00159689	0.00137499
				0.00372245	0.00509316	0.00394985	0.00359234	0.00181779	0.000455536	0.00140566	0.00176128
				0.000653	0.000222887	0.000860541	0.000880725	0.000319	0.000394774	0.000319914	0.000536261
				0.00253237	0.00207238	0.00345545	0.00226115	0.00123664	0.00161225	0.00073466	0.00103143
				0.000309	0.000500536	0.00073173	0.000869501	0.000151	0.000193003	0.000547442	0.00035818
				0.00147364	0.00415332	0.00134676	0.00148933	0.00072	0.000350468	0.000595493	0.00073892
				0.00357464	0.00375403	0.00297833	0.00331178	0.00174561	0.00269045	0.00185092	0.00141026
				0.00371763	0.00313203	0.0033984	0.00348506	0.00181544	0.00166084	0.00153877	0.00156643
				0.00147605	0.00189798	0.00104025	0.00166916	0.000721	0.000224784	0.000482452	0.000819326
				0.00286453	0.00124507	0.00322573	0.0030612	0.00139884	0.000427798	0.00140293	0.00113643
				0.00376422	0.00526203	0.00371081	0.00365463	0.00183819	0.000433821	0.00128305	0.00169452
				0.0035405	0.00482042	0.00309712	0.00313184	0.00172894	0.00247097	0.000852354	0.00131813
				0.00157726	0.00157722	0.00120124	0.00142521	0.00077	0.0013036	0.000746358	0.000937127
				0.0015612	0.000305651	0.00106013	0.00171837	0.000762	0.00108706	0.000905116	0.000803825
				0.00324569	0.00148968	0.00259676	0.00294158	0.00158498	0.000468466	0.00152628	0.00150083
				0.00217732	0.0036124	0.00206438	0.00185305	0.00106325	0.0019626	0.000623156	0.00112987
				0.00235203	0.00435112	0.00156164	0.00217276	0.00114857	0.00125004	0.00112747	0.00112346
				0.00162787	0.00110362	0.00229822	0.00169312	0.000795	0.00116772	0.000606151	0.000820789
				0.000761	0.000976964	0.00051553	0.000737162	0.000371	0.000351385	0.00075605	0.00079474
				0.00284325	0.00402959	0.00225036	0.00295657	0.00138845	0.00194096	0.00150742	0.00121905
				0.001368	0.0024392	0.0011056	0.00149639	0.000668	0.000586184	0.00126083	0.000834991
				0.00315251	0.0016751	0.00330937	0.00297443	0.00153947	0.00137168	0.00144807	0.00143036
				0.00251751	0.00149267	0.00274145	0.00258426	0.00122938	0.0011934	0.00117242	0.000969305
				0.00335253	0.00552592	0.00331986	0.003118	0.00163715	0.000244531	0.00134556	0.00139828
				0.0033449	0.00445523	0.00387953	0.00316393	0.00163342	0.000857323	0.00129438	0.00124756
				0.000742	0.000826361	0.00123983	0.000889862	0.000362	0.000172449	0.000626243	0.000545509
				0.00305772	0.00253427	0.00363504	0.00244553	0.00149318	0.00170763	0.00112043	0.00139129
				0.000214	0.00219936	0.000573218	0.000657947	0.000105	0.00122576	0.000427155	0.000633573
				0.00128808	0.000169316	0.000920141	0.00143044	0.000629	0.000361042	0.000750451	0.000677429
				0.00239943	0.000775538	0.00225891	0.0019016	0.00117172	0.000101177	0.000794249	0.000784268
				0.00115232	0.00115376	0.00137008	0.00130075	0.000563	0.000605605	0.000694184	0.000484724
				0.00361882	0.00405947	0.00347023	0.00364212	0.00176719	0.000677202	0.00117011	0.00136967
				0.000317	0.000742597	0.000730723	0.000709207	0.000155	0.000162508	0.000787194	0.000487666
				0.00207008	0.00422205	0.00179126	0.00220151	0.00101089	0.000280034	0.000716845	0.000901342
				0.00213796	0.00056647	0.00245104	0.00221841	0.00104403	0.000490439	0.00139757	0.000931137
				0.00221066	0.00310167	0.00187264	0.00229686	0.00107953	0.000668751	0.00104536	0.00131908
				0.000336	0.00162659	0.00119874	0.000688958	0.000164	0.000341341	0.000748522	0.000613349
				0.000696	0.00160489	0.000875842	0.000866149	0.00034	0.00015995	0.000442802	0.000628888
				0.000391	0.000715546	0.000749641	0.000719026	0.000191	0.000215205	0.000513573	0.000602365
				0.00177889	0.00283153	0.00175224	0.00127883	0.000869	0.000743677	0.00127905	0.00101837
				0.000217	0.000473826	0.000560086	0.000605285	0.000106	0.000870014	0.000500723	0.000575381
				0.00247454	0.00284683	0.00230934	0.00260038	0.00120839	0.00118046	0.000752877	0.00119145
				0.00388511	0.00435395	0.00398404	0.00405449	0.00189722	0.00186818	0.00154839	0.00178417
				0.00253358	0.00157503	0.00239733	0.00224899	0.00123723	0.000395987	0.000973778	0.00103075
				0.00265246	0.00169357	0.00257102	0.00244866	0.00129528	4.84122e-05	0.000834183	0.00158646
				0.00132864	0.00278874	0.00109664	0.00134388	0.000649	1.19536e-05	0.000716372	0.000722066
				0.00290148	0.0010169	0.00211588	0.00223629	0.00141689	0.00248454	0.00139757	0.00133196
				0.00392688	0.00204413	0.0047409	0.00399093	0.00191762	0.00175087	0.00176467	0.00172922
				0.000341	0.000634231	0.000932708	0.000827622	0.000167	0.000444094	0.000721679	0.000449135
				0.000974	0.00160917	0.00081643	0.0010755	0.000476	0.000206825	0.000889845	0.000584387
				0.00206446	0.00210979	0.00190492	0.00223585	0.00100814	0.00153217	0.00115599	0.000680297
				6.95e-05	0.00135293	0.000337252	0.000756858	3.39e-05	0.00119767	0.000490789	0.000503701
				0.0033694	0.00286075	0.00291059	0.00357124	0.00164539	0.000421109	0.00181983	0.00142712
				0.00116919	0.000296375	0.00181933	0.00136188	0.000571	0.000590125	0.000313149	0.000608195
				0.00252354	0.00102799	0.00230061	0.0027687	0.00123232	0.00178187	0.00127359	0.00096236
				0.00395661	0.00371859	0.00377062	0.00388003	0.00193214	0.00288209	0.00207943	0.00158818
				0.000706	0.00240447	0.000896364	0.000949974	0.000345	0.00189079	0.000729379	0.000833725
				0.000202	0.000409357	0.000506747	0.0007586	9.89e-05	0.000133714	0.000567091	0.000613791
				0.0003	0.000567973	0.000778706	0.000615694	0.000147	0.000133007	0.00066728	0.000335739
				0.00180459	0.00098786	0.00165943	0.00183205	0.000881	0.00237718	0.00102896	0.000782394
				0.00159092	0.00125578	0.00149014	0.00147306	0.000777	0.00016157	0.0011852	0.00073566
				0.00274725	0.00147884	0.00340606	0.00297525	0.00134157	0.00156953	0.00138242	0.00135599
				0.000745	0.00134122	0.00108683	0.000984134	0.000364	0.000187573	0.000393393	0.000502509
				0.00351681	0.00513515	0.00317008	0.00303466	0.00171737	0.000788531	0.00123669	0.00140822
				0.00116236	0.00123992	0.00104099	0.00115343	0.000568	0.000822346	0.000908049	0.000605788
				0.00173189	0.00155714	0.0014852	0.00129653	0.000846	0.00011581	0.000762842	0.000806742
				0.000572	0.000950456	0.000654789	0.000780797	0.000279	0.000233059	0.000779335	0.000418701
				0.00151742	0.000561601	0.00137196	0.00146061	0.000741	0.00202916	0.000645095	0.000747633
				0.00130495	0.00289713	0.00152573	0.00106043	0.000637	6.35666e-05	0.000585823	0.000882108
				0.00257615	0.000876208	0.00252275	0.00213083	0.00125802	0.000492654	0.00109939	0.00106276
				0.000319	0.000456197	0.000696667	0.000548841	0.000156	0.000165582	0.00044326	0.000627227
				0.00194597	0.000703747	0.00157047	0.00161696	0.00095	0.000487975	0.00076667	0.00100881
				0.00166884	0.00195306	0.00131165	0.00146899	0.000815	0.000287893	0.000967225	0.000671485
				0.00292197	0.00301867	0.00262059	0.00265864	0.00142689	0.000394631	0.0010019	0.00159589
				0.00280268	0.0020204	0.00278417	0.00277471	0.00136864	0.000913524	0.00124821	0.0011663
				0.00331076	0.00388453	0.003806	0.00262684	0.00161675	0.000452022	0.00146829	0.00127855
				0.00396986	0.00489115	0.0041261	0.0037373	0.00193861	0.00284719	0.00153022	0.00146404
				0.000244	0.00019285	0.000609326	0.00069026	0.000119	0.000529479	0.00050364	0.000638358
				0.0031983	0.0029208	0.00338696	0.00329491	0.00156183	0.00218142	0.0016784	0.0017627
				0.00207771	0.00340182	0.00235752	0.00225291	0.00101461	0.0021731	0.00109558	0.00106293
				0.00176202	0.00160723	0.00175532	0.00160597	0.00086	0.000535859	0.000838848	0.000823807
				0.00077	0.00114606	0.00139951	0.0008506	0.000376	0.000214143	0.000502929	0.000459677
				0.001417	0.00116476	0.00128996	0.00146394	0.000692	0.000263737	0.000260723	0.000705209
				0.000727	0.000739665	0.00120837	0.000979693	0.000355	0.000240067	0.000520606	0.00072179
				0.00365377	0.00493256	0.00404797	0.00326899	0.00178425	0.00297385	0.00239659	0.00174902
				0.0029533	0.00220775	0.00293314	0.00301499	0.00144219	0.000634937	0.000813031	0.00121558
				0.00355295	0.00499287	0.00395388	0.00354228	0.00173502	0.00117034	0.00110776	0.00150822
				0.00142022	0.00452571	0.0014133	0.00111355	0.000694	0.000484288	0.00083507	0.00114825
				0.00336378	0.000659488	0.00362173	0.00307661	0.00164264	0.000486758	0.00131961	0.00102099
				0.00277938	0.00287394	0.00274791	0.0022557	0.00135726	0.00173043	0.00155884	0.00148557
				0.00393612	0.00174958	0.00352969	0.00332815	0.00192213	0.000110333	0.00145923	0.00150644
				0.00370477	0.00272619	0.00350988	0.0033708	0.00180916	0.000765273	0.00198356	0.00172864
				0.00122381	0.00213274	0.00141288	0.00106365	0.000598	0.000708389	0.00112583	0.000837108
				0.00299908	0.0031798	0.00187284	0.00302822	0.00146455	0.00110228	0.00133852	0.00130431
				0.00106195	0.0011338	0.000846716	0.00131275	0.000519	0.0016831	0.00111917	0.000629284
				0.000976	0.000402499	0.00164357	0.00110305	0.000477	0.000738353	0.000335976	0.000706669
				0.00157124	0.00360442	0.00196174	0.00200107	0.000767	0.00059538	0.000713038	0.000701012
				0.00339029	0.00126779	0.00290756	0.00350179	0.00165559	0.000543224	0.00150188	0.00154988
				0.00237533	0.00173196	0.00228499	0.00226712	0.00115995	0.00161137	0.000589848	0.00107556
				0.00350114	0.00392046	0.00281212	0.00363677	0.00170972	0.00299798	0.00198345	0.00113895
				0.000442	0.0012988	0.000574271	0.000813596	0.000216	0.000126598	0.000590136	0.000623918
				8.84e-06	0.00224869	0.000666399	0.000606286	4.31e-06	8.6287e-05	0.000487966	0.000496452
				0.000564	0.000158527	0.00094778	0.000599684	0.000276	0.000588942	0.00097684	0.000595343
				0.00342362	0.00405285	0.00332652	0.00303789	0.00167187	0.00227212	0.00110332	0.00130694
				0.002344	0.00101742	0.00213147	0.00241064	0.00114465	0.000940046	0.00101147	0.00129061
				4.38e-05	0.000503117	0.000681943	0.00081713	2.14e-05	0.00099166	0.000329689	0.000374325
				3.61e-05	0.00173101	0.000860602	0.000581655	1.77e-05	0.000242177	0.000410422	0.000498285
				0.00132342	0.00202383	0.000887154	0.00127512	0.000646	0.00012388	0.000567278	0.000737053
				0.00202871	0.000603996	0.00196994	0.00208444	0.000991	0.00220128	0.00139419	0.000810672
				0.00308464	0.00353026	0.00233483	0.00315925	0.00150633	0.0003171	0.00142287	0.00128764
				0.00077	0.0009324	0.000862943	0.000920811	0.000376	0.00058574	0.00100616	0.000633429
				0.00131579	0.00246198	0.0010468	0.00135996	0.000643	0.000123806	0.000686961	0.000723205
				0.00253478	0.00262626	0.00217966	0.00228191	0.00123782	0.00112627	0.00121518	0.00107013
				0.00103183	0.000495128	0.000986919	0.000872852	0.000504	0.000615591	0.000766534	0.000599304
				0.00110051	0.000895605	0.00147478	0.000986391	0.000537	0.000636681	0.000728954	0.000509643
				0.00328666	0.00142257	0.00269646	0.00296104	0.00160498	0.00172486	0.00172154	0.00108477
				0.00316014	0.00266029	0.00272513	0.00276656	0.0015432	0.000557	0.00134871	0.00140878
				0.00323043	0.00103	0.00266285	0.00321905	0.00157752	0.000500145	0.00146628	0.00123213
				0.00376382	0.00444528	0.00388866	0.00307643	0.00183799	0.000301506	0.00217883	0.00155806
				0.00229942	0.0006414	0.00161174	0.00230302	0.00112288	0.000522909	0.000963574	0.00105012
				0.00232713	0.000684222	0.00251391	0.00231473	0.00113641	0.000851536	0.00076985	0.000910115
				0.00128286	0.000773582	0.000924598	0.00122328	0.000626	0.00083214	0.000643357	0.000885619
				0.00231548	0.000594405	0.00195258	0.00255933	0.00113072	0.000390652	0.000628935	0.00107708
				0.00154633	0.00376088	0.00174383	0.00149291	0.000755	0.000372123	0.000758467	0.000784796
				0.00171221	0.00279629	0.00194471	0.0015459	0.000836	0.00165676	0.00152308	0.000873816
				0.000413	0.00119353	0.000739182	0.000780975	0.000202	0.00161217	0.000779893	0.000446271
				0.00274243	0.00151344	0.00261435	0.00251944	0.00133922	0.00233526	0.00152578	0.00126286
				0.00308102	0.00256583	0.00321963	0.00257312	0.00150456	0.00104669	0.00154236	0.00130486
				0.000395	3.58366e-05	0.000604597	0.000523872	0.000193	0.0026264	0.000424811	0.000679766
				0.0018548	0.00105489	0.00164607	0.00149057	0.000906	0.000734185	0.00101523	0.000715061
				0.00253197	0.00232688	0.00254926	0.00233663	0.00123644	0.000137997	0.00132803	0.00126924
				0.000194	0.000107659	0.000779746	0.000846905	9.47e-05	0.0010024	0.000401624	0.000300811
				0.00147484	0.00150027	0.00158867	0.00103844	0.00072	0.000880939	0.000939497	0.000844758
				0.00307138	0.00186946	0.00281402	0.0025133	0.00149985	0.00132346	0.00120445	0.00113802
				0.00343607	0.00363382	0.00382733	0.00315561	0.00167794	0.00199058	0.00155399	0.00143969
								0.00129234	0.00274132	0.00168477	0.0013562
								0.00133118	0.00087525	0.0014011	0.000985179
								0.00157772	8.41854e-05	0.00116096	0.00127566
								0.000478	0.000936772	0.000727103	0.000604486
								0.00150534	0.000471579	0.00123127	0.00153533
								0.000567	0.000275292	0.00044432	0.000946843
								0.000888	0.00305089	0.00085757	0.00105136
								7.3e-05	0.000102902	0.000368092	0.000545093
								9.94e-05	0.000219528	0.000390981	0.000436538
								5.71e-05	0.000223239	0.000218038	0.00065299
								0.0016752	0.00201563	0.00131888	0.00144939
								0.000545	0.00018288	0.00049984	0.000703713
								0.0018019	0.00192057	0.00126067	0.00153631
								0.00149417	0.00132412	0.00126658	0.00119469
								0.000601	0.000399865	0.000422264	0.000644849
								0.00131882	0.00167904	0.000926945	0.00122171
								0.000419	0.000419133	0.000664663	0.000760018
								0.00125645	0.00238855	0.0012618	0.00073376
								0.000876	0.00191844	0.000684831	0.000699896
								0.000278	0.000720356	0.00039746	0.000573319
								0.00106502	0.00130969	0.000920724	0.00118372
								0.00173757	0.000240899	0.00156533	0.0013801
								0.00131588	0.000920383	0.000747924	0.00111195
								0.00120388	0.000212316	0.00085852	0.000844806
								0.00191762	0.000445505	0.00105832	0.00162198
								0.000565	0.0015508	0.000719732	0.000692672
								0.000659	0.000383201	0.0010963	0.000868557
								0.000788	0.00182587	0.000987075	0.000816774
								0.000554	0.00155579	0.000814959	0.000670789
								0.000959	0.000195815	0.00120112	0.00105379
								0.00100402	0.000195398	0.00107946	0.000911102
								0.00193174	0.00286473	0.00174682	0.00200183
								0.000252	0.000237353	0.000335807	0.000510701
								0.000371	0.000265879	0.000312659	0.000597379
								0.000878	0.000513844	0.00105319	0.000862474
								0.001665	0.000345999	0.0013584	0.00155247
								0.00104129	0.00220843	0.000904824	0.000777946
								0.000895	0.00013251	0.000606144	0.000889485
								0.00185133	0.000692427	0.00206995	0.00129223
								0.000879	0.000433732	0.00102313	0.000958643
								0.00124056	0.000585424	0.00112798	0.00110448
								0.00138276	0.00131962	0.000877384	0.00128408
								0.00189526	0.00277998	0.00169903	0.00182227
								0.00175209	0.00117865	0.00133613	0.0013975
								0.000381	0.000292961	0.000834393	0.000622723
								4.1e-05	0.00135671	0.000591444	0.000440996
								0.00114387	0.00199195	0.00109998	0.000830713
								0.000703	0.000373121	0.000593121	0.000651695
								0.00016	0.000166577	0.000401196	0.000495599
								0.000673	0.00166051	0.00036371	0.000849779
								0.000384	0.000188656	0.00077953	0.000817526
								0.000798	0.00103219	0.000687978	0.00065654
								0.00128077	0.00176288	0.000978215	0.000946776
								0.00167128	0.00146895	0.00156536	0.00132053
								0.000908	0.000522563	0.000957273	0.000763508
								0.00103933	0.00028449	0.00082775	0.000846204
								0.00107012	0.00083645	0.00130781	0.00124949
								0.0017462	0.00128575	0.00155165	0.00141132
								0.00110366	0.000370478	0.00124163	0.000967581
								0.00025	0.00197968	0.000337418	0.000449248
								0.000359	0.000249539	0.000551895	0.000635321
								0.00138511	0.00057517	0.00103954	0.00149915
								0.00089	0.000240253	0.00119221	0.000834575
								0.000504	0.000703603	0.000726863	0.000832481
								0.00183701	0.00192987	0.0017494	0.00156779
								0.000368	0.0019102	0.000536778	0.000890621
								0.000512	0.00096496	0.000326559	0.000741749
								0.000893	0.00100363	0.000840446	0.000885147
								0.00147004	0.00362251	0.00165982	0.00152405
								0.00147965	0.00259209	0.00124521	0.00143754
								0.0018782	0.00149145	0.00230425	0.00128859
								0.00048	0.000161758	0.000534763	0.000587286
								0.00121408	0.00064352	0.000803769	0.001127
								0.000119	0.0010319	0.000405073	0.000338555
								0.00110837	0.000497451	0.00150812	0.00104502
								0.000553	0.000343767	0.00135594	0.000912237
								0.00130489	0.00271336	0.00113229	0.00126968
								0.00160577	0.0032499	0.00202621	0.00130198
								0.00129803	0.000569645	0.00115248	0.00136722
								0.000323	0.00021913	0.000645546	0.000680482
								0.00103854	0.00060336	0.00113452	0.00120815
								0.000193	0.000452276	0.00042454	0.000487866
								0.0014924	0.00184591	0.0013826	0.00128967
								0.00124566	0.00209333	0.00114378	0.00101345
								0.00086	0.000202266	0.0006138	0.00109537
								0.00193665	0.000789811	0.00222893	0.00134432
								0.000562	0.000820727	0.000503568	0.000578045
								0.000833	0.000433233	0.00110411	0.000929307
								0.000793	0.000838845	0.000933812	0.00124062
								0.0011827	0.00156228	0.000649743	0.00136236
								0.00134079	0.001001	0.00190131	0.00120453
								0.00138237	0.00253946	0.00135109	0.00172625
								0.00175542	0.00108939	0.000931837	0.00160823
								0.000317	0.000615907	0.000979364	0.000698625
								0.00146259	0.0010595	0.00131457	0.00104718
								0.000713	0.000727079	0.000754646	0.000821945
								0.00184956	0.00136833	0.00172467	0.00166729
								0.00147945	0.00259301	0.00128757	0.00131928
								0.000276	0.000111533	0.000504916	0.000537794
								0.00171482	0.000156995	0.00155209	0.00171481
								0.0015281	0.000192376	0.00143807	0.00166534
								0.00118486	0.000466142	0.000966889	0.00108358
								0.00105678	0.0012124	0.00169686	0.00127978
								0.00189409	0.00094482	0.00163378	0.00132734
								1.47e-05	6.6241e-05	0.000400835	0.000390878
								0.000193	0.000340956	0.000363206	0.000454506
								0.00037	0.000648197	0.000634441	0.00049579
								0.000632	0.000877247	0.00127755	0.000802635
								0.000779	0.0010946	0.000977102	0.00117108
								0.00124056	0.00118534	0.000892946	0.00108471
								0.00126253	0.000585295	0.00117022	0.00135905
								0.00162067	0.00131678	0.00104813	0.00152192
								0.000795	0.000310663	0.00105437	0.000979822
								0.00118859	0.00053496	0.000895127	0.00107921
								0.00100069	0.000934033	0.000788318	0.000739759
								0.00103776	0.00051011	0.000931085	0.00104687
								0.00045	0.000412682	0.000630281	0.00074232
								0.00173482	0.00252944	0.00183797	0.00156703
								0.000946	0.00164015	0.00125951	0.000800802
								0.001604	0.00138694	0.000954088	0.00138936
								0.000828	0.00104654	0.00094565	0.000628063
								0.00141728	0.00184594	0.00122898	0.00125881
								0.00159949	0.00126709	0.00100242	0.00112726
								0.00166324	0.00070488	0.00147703	0.00147571
								0.000701	0.000610849	0.000724201	0.000933179
								0.000981	0.00121786	0.000676895	0.000846835
								0.00127018	0.00284955	0.000839873	0.00118287
								0.00126547	0.000699879	0.000730999	0.000989035
								0.000905	0.000891906	0.000772007	0.000859075
								0.00168834	0.000791024	0.00180408	0.00174934
								0.000833	0.00261564	0.000696669	0.000842956
								0.00141708	0.000245335	0.0017609	0.00153012
								0.00072	0.000373565	0.000628868	0.00074091
								0.00162205	0.00128369	0.00170871	0.00124125
								0.00160027	0.000238818	0.0016382	0.00145925
								0.000959	0.000177622	0.000810013	0.000730619
								0.00108248	0.000222901	0.00107354	0.000855942
								0.000168	0.00201612	0.000335697	0.000622236
								0.000483	0.000822288	0.000419103	0.000633315
								0.00193528	0.000386532	0.00207878	0.0015595
								0.00145572	0.000473891	0.000727383	0.0010285
								0.00038	0.000799613	0.000620073	0.000681226
								0.00179425	0.00053161	0.00131183	0.00153285
								0.00102226	0.00169077	0.000899197	0.000970306
								0.00181877	0.00145812	0.00116407	0.00140008
								0.000331	0.00101798	0.000557689	0.000668473
								0.00117858	0.00144012	0.00113446	0.00125248
								0.000599	0.00152223	0.000833816	0.000811886
								0.00191841	0.00220344	0.00172522	0.00167743
								0.000542	0.000304334	0.00040493	0.000715187
								0.000641	0.000130587	0.000856162	0.000912521
								0.00191429	0.0018147	0.00124277	0.00160921
								0.00194057	0.00114192	0.00172548	0.00177924
								0.00124899	0.000186277	0.001512	0.00111792
								0.00113112	0.00147264	0.000698472	0.00113893
								0.00167696	0.00124631	0.00149096	0.00147751
								0.00192723	0.000262697	0.00155494	0.00143169
								0.00174424	0.00230047	0.00137338	0.0015686
								0.00124507	0.000414706	0.000930187	0.00078432
								0.000886	7.5526e-05	0.00103231	0.00108453
								0.000173	0.000201856	0.000480026	0.000655454
								0.0016448	0.0040867	0.00128278	0.00115412
								0.000179	0.000967729	0.000711047	0.000702712
								0.00170129	0.000110359	0.00106353	0.00134789
								0.00154477	0.0025964	0.00183519	0.00135513
								0.000516	0.00321856	0.000743989	0.000650033
								0.00117466	0.00114082	0.0010574	0.00113126
								0.000449	0.000474772	0.000519851	0.000553122
								2.94e-06	0.000275412	0.000446179	0.000387645
								0.000987	0.000265003	0.00143011	0.000835569
								0.00147494	0.00144159	0.00131989	0.00118337
								0.00135844	0.000498908	0.000879389	0.00143181
								0.00160126	0.0022342	0.00119589	0.00157184
								0.000981	0.000626771	0.0007112	0.000816127
								0.000813	0.00104808	0.00104235	0.00113934
								0.00140022	0.000774408	0.000905495	0.00122633
								0.00127645	0.000229689	0.00102306	0.00119515
								0.000393	0.00313209	0.00051653	0.000599958
								0.000985	0.000593102	0.000748542	0.00103532
								0.00099	0.000695562	0.000724633	0.000953673
								0.000127	0.000329536	0.000598848	0.000543187
								0.00101147	0.000617429	0.000765052	0.00124467
								0.0010862	0.00138767	0.00124133	0.000884727
								4.9e-06	0.000686996	0.0002433	0.000428248
								0.000851	0.00149174	0.000697163	0.000804003
								0.0015383	0.000686892	0.000995981	0.00152628
								0.00124468	0.000336031	0.00132851	0.000895122
								0.00110758	0.00224338	0.00119903	0.000908085
								0.00076	0.000237279	0.000774791	0.000762893
								0.0016397	0.00171219	0.000871218	0.00166902
								0.000318	0.00257703	0.000625655	0.000358153
								0.000347	0.000711695	0.000661171	0.00047604
								0.00142258	0.000283464	0.00119537	0.00109999
								0.00113347	0.000510136	0.000725656	0.000777276
								0.000101	0.000202913	0.000220143	0.000596979
								0.000798	0.00283848	0.000691901	0.000762247
								0.000962	0.00028923	0.00107312	0.000840992
								0.000361	0.000499788	0.000600587	0.000576376
								0.00038	0.00113112	0.000632564	0.000721378
								0.000201	0.00035155	0.000520518	0.000589782
								0.00118584	0.000412653	0.00136439	0.00102013
								0.0018172	0.000882311	0.00184771	0.00137958
								0.000101	0.000551259	0.000465963	0.000606702
								0.0013096	0.000462243	0.00131584	0.00147272
								5.79e-05	0.000724122	0.00052239	0.000635593
								0.00190997	0.00152841	0.00227897	0.00159577
								0.00037	0.000315757	0.000420465	0.000627177
								0.00095	0.00200585	0.000889352	0.000895295
								0.00124037	0.00217756	0.0016697	0.00107541
								0.000257	0.000501195	0.000684134	0.00066987
								0.000271	0.000308247	0.000596179	0.000624094
								0.000471	0.000375503	0.00076797	0.000626486
								0.00099	0.00023775	0.000772864	0.00105755
								0.00143925	0.000168415	0.00091185	0.00104105
								0.00108856	0.00143388	0.00146942	0.00127729
								0.000279	0.00149457	0.000529997	0.00062319
								0.000877	0.000240475	0.00127901	0.00078371
								0.00142003	0.00143907	0.00153729	0.00102698
								0.000466	5.38224e-05	0.0010338	0.000788319
								0.000947	0.000507616	0.000742792	0.00084402
								0.000175	0.00188695	0.000415247	0.000603713
								0.00101697	0.00044952	0.0006256	0.00099744
								0.00146239	0.000905152	0.00125195	0.00132682
								0.00120918	0.000957151	0.000929586	0.00137937
								0.000484	0.000144981	0.000717653	0.000636788
								0.00148573	0.00181614	0.000915178	0.00110772
								0.000272	0.00047323	0.000628584	0.000649329
								0.000395	0.00154751	0.000610871	0.000610272
								0.00173169	0.00103626	0.00146169	0.00170706
								0.00185545	0.00279015	0.00124568	0.00130673
								0.00102207	0.00331801	0.000918568	0.000915164
								0.00107738	0.000347891	0.000566947	0.00104697
								0.0007	0.00030093	0.00105805	0.000818501
								0.00022	0.000204728	0.000801951	0.000581817
								0.000859	0.000183949	0.000773389	0.000747178
								0.000594	0.00177947	0.000876368	0.000687346
								0.00186016	0.00151293	0.00124512	0.00153835
								0.000837	0.000587816	0.00138391	0.000885971
								0.00102972	0.000278919	0.00063305	0.00120149
								0.00106129	0.000449938	0.0010909	0.000979798
								0.00153241	0.0012768	0.00137614	0.00141243
								0.00115701	0.00154821	0.000983846	0.000882038
								0.00125763	0.000325043	0.00105986	0.00101046
								4.9e-06	0.00102693	0.000292053	0.000529062
								0.00186388	0.00231954	0.00199695	0.00172025
								0.00105757	0.00153303	0.00107168	0.00103444
								9.73e-05	0.00126029	0.000606673	0.000627822
								0.000623	0.0022543	0.000657929	0.000717253
								0.000834	0.000942857	0.000427427	0.000977002
								0.00152535	0.000913187	0.00155695	0.00109876
								0.00128175	0.00102706	0.00087677	0.00109817
								0.0012537	0.000775969	0.000962473	0.00101096
								0.00138786	0.00166043	0.00114679	0.00139412
								0.000893	0.000216904	0.000792613	0.000774819
								0.00173129	2.30209e-05	0.00166645	0.0011275
								0.000536	9.03617e-06	0.000662727	0.000603495
								0.00139845	0.00174003	0.00108398	0.00099859
								0.000703	0.00030901	0.00116234	0.000712344
								0.00125782	0.00123813	0.00161739	0.00108437
								0.00130313	0.00082395	0.00102929	0.00131659
								0.00159439	0.000560213	0.000900566	0.00136218
								0.000865	0.000361154	0.00157522	0.000792907
								0.000697	9.05225e-05	0.000552063	0.000812587
								0.000959	0.000892077	0.00119971	0.000646518
								0.00193508	0.000544143	0.00200472	0.00204555
								0.000186	0.00174308	0.000613086	0.000507229
								0.000413	0.000589216	0.000723365	0.000537695
								0.00117093	0.00133373	0.000836923	0.00129101
								0.0012943	0.000419349	0.00114552	0.000920952
								0.000681	0.00107479	0.000489563	0.000719443
								7.24e-05	0.00273783	0.000450531	0.000433111
								0.000528	0.00101606	0.000737104	0.000769266
								0.000242	0.00177577	0.000587108	0.000578269
								0.000502	0.00029136	0.00109441	0.000650932
								0.00182524	0.00104237	0.00173408	0.0017993
								0.00106227	0.00192465	0.000815546	0.00110536
								0.00092	0.00148835	0.000854521	0.00105899
								0.0011474	0.000455224	0.00132124	0.00102267
								0.00175307	0.000216456	0.00136436	0.00118822
								0.00119996	0.000132371	0.0010731	0.00118091
								0.00106423	9.12366e-05	0.00132732	0.00128272
								0.00188055	0.000596157	0.00133249	0.00160749
								0.00166186	0.00126382	0.00128666	0.00129228
								0.00156909	0.00340113	0.00180948	0.0013095
								0.00151123	0.00146754	0.00113227	0.00148367
								0.00174404	0.00285692	0.00149908	0.00150862
								0.00145219	0.000429954	0.00120662	0.00166313
								0.00155693	0.0014107	0.00153882	0.0016513
								0.00135981	0.00118479	0.000809767	0.00109561
								0.00147259	0.000974105	0.00112201	0.00132924
								0.000537	0.000312769	0.00067452	0.000713189
								0.000751	0.00073054	0.000713285	0.000628969
								0.0017968	0.000473854	0.000965379	0.0015317
								0.000671	6.15987e-05	0.00101742	0.000743831
								0.000276	0.000880041	0.000544545	0.000497012
								0.000294	0.000153957	0.000606029	0.000526318
								0.00131784	0.00140831	0.00127306	0.00106906
								0.00114995	0.000503647	0.00100909	0.000778447
								0.00124174	0.000937057	0.000685595	0.00111763
								0.000816	0.00139278	0.000974568	0.000777405
								0.000912	6.60135e-05	0.000907882	0.000731222
								0.00159988	0.00115507	0.00155166	0.00137872
								0.000967	9.54227e-05	0.00125688	0.000787759
								0.000224	2.34368e-05	0.000510273	0.000403919
								0.00176974	0.001558	0.00140586	0.00133754
								0.00123703	0.00133364	0.000950248	0.00112487
								0.000864	0.000398385	0.000726248	0.000971425
								0.00165715	0.00194194	0.00141068	0.00129184
								0.000199	0.000280146	0.000295667	0.000637789
								5.3e-05	2.23363e-05	0.000401124	0.000529866
								0.000885	0.000315194	0.000975754	0.000899903
								0.00139629	0.000293789	0.001294	0.00144617
								5.57e-05	0.000770805	0.00039013	0.000706147
								2.92e-05	0.00231904	0.000445384	0.000465307
								0.000317	0.000548364	0.000556123	0.000591488
								0.000627	0.00210835	0.000717735	0.000777083
								5.08e-05	0.00020488	0.00039652	0.000440657
								0.00166127	0.00259795	0.000905938	0.0016531
								0.00099	0.00036044	0.000653578	0.000791701
								0.00178151	0.00098404	0.00211409	0.00143112
								0.000441	0.00117386	0.000886734	0.000668111
								0.00173973	0.000458402	0.00177676	0.00138175
								0.00113837	4.61923e-05	0.00110389	0.00119788
								0.00194547	0.00105506	0.00220053	0.00160167
								0.000404	0.00159403	0.000775194	0.000572746
								0.00167971	0.000819757	0.00186682	0.00143429
								3.75e-05	0.00148828	0.0008591	0.000468252
								0.000227	7.70746e-05	0.000518318	0.000525398
								6.98e-05	0.000206535	0.000535063	0.000483538
								0.00165519	0.00217621	0.000787309	0.00111808
								9.65e-05	0.000293478	0.000465531	0.000665514
								0.00165402	0.000288176	0.00129628	0.00114888
								0.00141826	0.000196318	0.00117357	0.00148733
								0.00127528	0.00165771	0.000729363	0.000784758
								0.000814	0.00100704	0.000287005	0.000833021
								0.000853	0.000518539	0.000731584	0.000942991
								0.000261	0.000173093	0.000283838	0.000643366
								0.00110268	0.000556606	0.0010885	0.00117828
								0.00128881	0.000856005	0.000698252	0.0011845
								0.00145768	0.000856771	0.00126567	0.00132141
								0.000576	0.000481231	0.00043811	0.00089922
								0.00187938	0.00478784	0.00170618	0.00160781
								0.00108483	0.000112568	0.000950542	0.00115164
								0.00146337	0.000454914	0.00170221	0.00124937
								0.0010356	0.000995149	0.000788126	0.00119536
								0.000422	0.00133261	0.000954209	0.000534803
								0.00120663	0.00154624	0.000930607	0.00133167
								0.00015	0.000556601	0.000613251	0.000764497
								0.00104266	0.000614105	0.000873969	0.00113821
								0.00129254	0.000326839	0.000909428	0.00127734
								0.00131803	0.0017642	0.00131854	0.00121995
								0.000981	0.00216656	0.00054274	0.000907028
								0.00191056	0.000497215	0.0015559	0.00171951
								0.00172502	0.000872889	0.00151523	0.00150678
								0.00118584	0.000730787	0.00129488	0.00144566
								0.00119114	0.000771487	0.00103089	0.0011787
								0.000683	0.000818436	0.00114554	0.000661374
								0.000395	0.000984956	0.000465415	0.0006632
								0.00175973	0.00250799	0.00132763	0.0015888
								0.00172306	0.00152297	0.00157899	0.00177914
								0.000674	0.000119395	0.000647681	0.000920754
								0.000746	8.94873e-05	0.000835614	0.000804465
								0.00195254	0.00128857	0.00174068	0.00139529
								0.000837	0.000838927	0.000806239	0.00100176
								0.000368	0.00118862	0.000786193	0.000790523
								0.000166	0.000220785	0.000338258	0.000418016
								0.00155046	0.0013705	0.00194937	0.00134721
								0.000289	0.000140961	0.000705275	0.000554813
								0.000699	0.00125407	0.000801695	0.000706368
								0.000828	9.80432e-05	0.00106598	0.000681143
								0.00127194	0.00039704	0.00122738	0.00112693
								0.00190174	0.0006775	0.000971665	0.00184795
								0.000215	0.000216952	0.000324709	0.000598537
								0.00176032	0.000307049	0.00158896	0.00144547
								0.00183132	0.00148075	0.00143141	0.00161231
								0.000872	0.0016106	0.00124481	0.000931047
								0.00111758	0.0012447	0.00138216	0.000972527
								0.00031	0.00254897	0.000701442	0.000607306
								0.00177248	0.00174307	0.00186446	0.00117561
								0.000438	0.000483851	0.00083464	0.000709705
								0.000148	0.00193249	0.000495277	0.000413548
								0.000833	0.00151761	0.000664852	0.00072416
								0.00143964	0.00181625	0.0020202	0.00139848
								0.00122801	0.00116561	0.0015256	0.0010462
								0.00111778	0.00112317	0.00103893	0.00102271
								0.00152947	0.000286017	0.00100665	0.00139867
								0.000539	0.0010041	0.000419129	0.000575338
								0.000114	0.000409128	0.00082655	0.000547864
								0.00123193	0.000992726	0.00120779	0.00126284
								0.00024	0.000953218	0.000711793	0.000544804
								0.00139492	0.000126901	0.00119677	0.00114765
								0.000113	0.000452465	0.000311142	0.000537668
								0.00190076	0.00325349	0.00114033	0.00151864
								0.000102	0.000250218	0.000203704	0.000504997
								0.000926	0.000783507	0.00121271	0.00093241
								0.00103599	0.000407564	0.00141567	0.000860998
								0.00189526	0.000646836	0.00129918	0.00127066
								0.00116956	0.00206605	0.000642792	0.000911685
								0.00108444	0.000892752	0.00109117	0.00102378
								0.00132706	0.000143176	0.00141475	0.00125956
								0.000763	0.00168304	0.00118567	0.000862761
								0.00149632	0.000423727	0.00109002	0.00116339
								0.000757	0.000497408	0.000893836	0.0007889
								0.00114799	0.000648439	0.00119906	0.001195
								0.00151554	0.00199132	0.00114144	0.00125319
								0.00195587	0.00300269	0.00137617	0.00156164
								0.00119898	0.00179116	0.000899576	0.000956978
								0.000674	0.000161003	0.000636567	0.000748508
								0.000258	0.000130623	0.000597505	0.000656649
								0.00172227	0.00110467	0.00141207	0.00198125
								0.00150103	0.00318805	0.00165018	0.00125377
								0.0006	0.000225014	0.000784039	0.000750767
								0.00110444	0.00156037	0.00105825	0.000993872
								0.000933	0.000646969	0.00113375	0.000953435
								0.000514	0.000327487	0.00048367	0.00091688
								0.00043	0.00021923	0.000725913	0.000630413
								0.0018984	0.00139486	0.00113301	0.00139124
								0.00074	0.00217234	0.000635419	0.000951195
								0.000957	0.000672757	0.0013833	0.000951133
								0.00132058	0.000437061	0.00102056	0.00135823
								0.00101932	0.000821493	0.00104316	0.00110667
								0.00150789	0.0016611	0.00118972	0.0010938
								0.00145455	0.000706186	0.00127212	0.00121462
								0.000956	0.000935114	0.000755143	0.000760847
								0.00117799	0.000379344	0.00077604	0.0010024
								0.00139884	0.00253994	0.00122022	0.00104247
								0.000939	0.000522591	0.00142294	0.00128119
								0.000934	0.000352836	0.000465459	0.000851921
								0.000823	0.000305205	0.000487596	0.000788494
								0.000495	0.000457709	0.000770038	0.0005331
								0.000873	5.62543e-05	0.00117709	0.000912691
								0.00132686	0.000393771	0.000887971	0.00130909
								0.00019	0.000143573	0.000416589	0.000610528
								0.000143	0.00057068	0.000490457	0.000455201
								0.00173247	0.000276062	0.000992003	0.00117417
								0.00023	0.000496194	0.000337602	0.000630643
								0.0015734	0.00105986	0.00156576	0.00120208
								0.000942	0.000589517	0.000784335	0.000772448
								0.00166735	0.00137795	0.000825824	0.0016874
								0.00111837	0.00303638	0.000799465	0.00109511
								0.00186016	0.001159	0.00195669	0.0016129
								0.000633	0.00260106	0.00127118	0.00086435
								0.00028	0.000569478	0.000675476	0.000686793
								0.00107326	0.000317957	0.000701705	0.00113427
								0.0012333	0.0010163	0.00105848	0.00111348
								0.000857	0.000554886	0.000502605	0.000843868
								0.000573	0.000463199	0.000767679	0.000495749
								2.43e-05	0.000458373	0.000385863	0.00050803
								0.00103364	0.000530953	0.00108633	0.000779128
								0.0012894	0.000801827	0.000952958	0.00137619
								0.000929	0.00250844	0.000478207	0.000857811
								0.00172894	0.000351422	0.0014518	0.00132245
								5.55e-05	0.000556243	0.000452669	0.000521649
								0.000679	0.0011293	0.00064745	0.00076523
								0.00112935	0.000114882	0.0013915	0.0010668
								0.00193214	0.00180897	0.00153941	0.00143947
								0.000367	0.000936955	0.000735311	0.000677752
								0.00177013	0.00161212	0.00155075	0.00158611
								0.000512	0.000185673	0.00070007	0.000754448
								0.00034	0.000811827	0.00047294	0.00080656
								0.00114995	0.000133038	0.000896223	0.000934062
								0.00133333	0.00203771	0.00135535	0.0009927
								0.001462	0.000315286	0.00176567	0.00113022
								0.000317	0.00035772	0.000722173	0.000534146
								0.00156654	0.00233765	0.00137241	0.00131798
								0.00129685	0.000724134	0.000944566	0.00102333
								0.00025	8.07992e-05	0.000396218	0.000707947
								0.00120683	0.00107428	0.00046518	0.00113741
								0.00165676	0.00213179	0.0011659	0.00167778
								0.00137727	0.000317117	0.000775893	0.00153898
								0.00188193	0.00173631	0.0017178	0.00201918
								0.00115406	0.000342765	0.00132997	0.000842309
								0.00177582	0.00056789	0.00173502	0.001755
								0.00115348	0.000586295	0.000880913	0.000756817
								0.000647	0.000385584	0.000633365	0.00068308
								0.00135314	0.000527772	0.00103138	0.0011067
								0.000975	0.00093062	0.000805128	0.00116495
								0.000686	0.00198183	0.000779544	0.000764913
								0.00127175	0.0014294	0.00117501	0.000973242
								0.00134942	0.0015891	0.000703217	0.00106841
								0.00094	0.00269182	0.000884665	0.00117176
								0.00142866	0.0003567	0.00102259	0.00119308
								0.00113563	0.000920037	0.00105947	0.000778035
								0.00103854	0.00207351	0.00098902	0.000936395
								0.00108679	0.00346312	0.00112604	0.0011411
								0.000951	0.000943289	0.000772744	0.000869719
								0.000417	8.17717e-05	0.00096099	0.000468226
								0.0019139	0.00160418	0.00133571	0.00194883
								0.00192331	0.000970597	0.00176614	0.00158554
								0.0012133	0.00198316	0.00132913	0.000989702
								0.00088	0.00129323	0.000982143	0.000818066
								0.000143	0.000212405	0.000619377	0.00049973
								0.000388	0.00270555	0.000648005	0.000564815
								0.000153	0.000555644	0.000545051	0.00057677
								0.00108934	0.00018319	0.00123313	0.00124528
								0.00185741	0.000895911	0.00113273	0.00154594
								0.00189369	0.00156758	0.00167675	0.00152868
								0.000356	0.0002462	0.000702795	0.000446768
								0.0012537	0.000317137	0.00102741	0.00104354
								0.00154379	0.000790067	0.0016303	0.00149563

## Sheet: Table S5
HUID	Coriell ID	EM estimated proportion	Pool No.
hu011C57	GM24165	0.00121066	0
hu016B28	GM24135	0.000749471	0
hu032C04	GM24086	0.00112704	0
hu04DF3C	GM24176	0.000165233	0
hu04F220	GM24050	0.000266504	0
hu0A4518	GM24049	0.000513742	0
hu0D1FA1	GM24107	0.000539697	0
hu132B5C	GM24071	0.000814768	0
hu1F73AB	GM24161	0.000762301	0
hu33E2D9	GM24171	0.000840594	0
hu34D5B9	GM24119	0.000892419	0
hu3C0611	GM24084	0.000463917	0
hu432EB5	GM24154	0.000610222	0
hu4BE6F2	GM24131	0.00032487	0
hu4BF398	GM24602	0.000305291	0
hu4CA5B9	GM24118	0.00027749	0
hu4FE0D1	GM24157	0.000467567	0
hu52B7E5	GM24076	0.000822719	0
hu52F345	GM24132	0.000632758	0
hu553620	GM24126	5.88544e-05	0
hu5FB1B9	GM24167	0.000698131	0
hu60AB7C	GM24087	0.00123451	0
hu619F51	GM24120	0.000285114	0
hu627574	GM24129	0.00124313	0
hu64DBF7	GM24141	0.000297821	0
hu661AD0	GM24070	0.000654824	0
hu687B6B	GM24104	0.00054927	0
hu6C733E	GM24108	0.000208431	0
hu6E4515	GM24149	0.00078108	0
hu72C17A	GM24077	0.00179708	0
hu7A2F1D	GM24079	0.000219475	0
hu8E2A35	GM24072	9.15674e-05	0
hu8E87A9	GM24143	0.000405292	0
hu90B053	GM24122	0.000837858	0
hu939B7C	GM24093	0.000285444	0
huA05317	GM24145	0.000813774	0
huA0E089	GM24078	0.000812061	0
huAA53E0	GM24385	0.000133909	0
huAE6220	GM21781	0.000906573	0
huBE0B25	GM24170	0.000684585	0
huBEDA0B	GM21660	0.000259589	0
huC30901	GM21070	0.00117154	0
huC3160A	GM24097	0.000270119	0
huC434ED	GM24102	0.00117714	0
huC5733C	GM24133	0.000507752	0
huCA14D2	GM24068	0.000907514	0
huCCAFD0	GM24160	0.00015245	0
huD09534	GM24123	0.000743014	0
huDBF9DD	GM24124	0.00135107	0
huE80E3D	GM21677	0.00156919	0
huF80F84	GM24136	0.00021333	0
huFE71F3	GM24147	0.000792686	0
hu034DB1	GM21833	0.00606861	1
hu04FD18	GM21730	0.0033837	1
hu43860C	GM20431	0.00561149	1
hu4B0812	GM24091	0.00943558	1
hu57A769	GM24073	0.00659098	1
hu67EBB3	GM24081	0.00428482	1
hu79F922	GM24075	0.00506373	1
hu88A079	GM24067	0.00486312	1
huF1DC30	GM24090	0.00275108	1
huFFAD87	GM24094	0.00876242	1
hu3F864B	GM24112	0.0116753	2
hu5FA322	GM24109	0.0133107	2
hu68929D	GM24114	0.00594464	2
hu7123C1	GM24130	0.00878247	2
hu7A4AD1	GM24101	0.0144671	2
hu8F918A	GM24099	0.0093316	2
huA4F281	GM24098	0.0144735	2
huAFA81C	GM24103	0.00982078	2
huE58004	GM24115	0.0100195	2
huEDEA65	GM24110	0.00972996	2
hu0D879F	GM24166	0.0165669	3
hu297562	GM24151	0.0211305	3
hu42D651	GM24106	0.0122494	3
hu44DCFF	GM24162	0.0121903	3
hu589D0B	GM24148	0.0275648	3
hu599905	GM24169	0.0288639	3
huA49E22	GM24134	0.0231309	3
huB4D223	GM24137	0.0164979	3
huEA4EE5	GM24083	0.0108509	3
huEBD467	GM24164	0.0176173	3
hu025CEA	GM24125	0.0296898	4
hu1378E3	GM24173	0.0213014	4
hu19C09F	GM24155	0.0260392	4
hu7C3A81	GM24614	0.0459417	4
hu9E6329	GM24601	0.0257018	4
huC93106	GM24168	0.0516188	4
huD10E53	GM24172	0.0173356	4
huD52556	GM24105	0.0197069	4
huFA70A3	GM24153	0.0230325	4
huFCC1C1	GM24158	0.0199319	4
hu448C4B	GM24117	0.031667	5
hu5CD2C6	GM24080	0.0285034	5
hu5FCE15	GM24116	0.0458723	5
hu7B594C	GM24146	0.0298296	5
hu9385BA	GM21687	0.0306713	5
huA90CE6	GM23843	0.0305647	5
huC92BC9	GM24111	0.0373124	5
huD103CC	GM24139	0.0350313	5
huE9B698	GM24144	0.0343256	5
huED0F40	GM24085	0.0309873	5

## Sheet: Table S6
HUID	PGPID	CORIELLID	Estimated Proportion	No. of Events	Expected Proportion	Pool No.
huE80E3D	PGP4	GM21677	0.000177847	0	0	0
hu9385BA	PGP5	GM21687	0.00060074	0	0	0
hu04FD18	PGP6	GM21730	9.9e-05	0	0	0
hu034DB1	PGP9	GM21833	0.000123732	0	0	0
huA90CE6	PGP16	GM23843	0.000123504	0	0	0
hu88A079	PGP146	GM24067	0.000355736	0	0	0
huCA14D2	PGP95	GM24068	0.000324592	0	0	0
hu57A769	PGP155	GM24073	0.000287952	0	0	0
hu79F922	PGP124	GM24075	0.000148285	0	0	0
hu52B7E5	PGP107	GM24076	7.52e-05	0	0	0
huA0E089	PGP32	GM24078	0.000100024	0	0	0
hu7A2F1D	PGP68	GM24079	0.00021194	0	0	0
hu5CD2C6	PGP75	GM24080	0.00052318	0	0	0
hu67EBB3	PGP87	GM24081	0.000332326	0	0	0
hu3C0611	PGP159	GM24084	0.000628625	0	0	0
huED0F40	PGP164	GM24085	0.000182818	0	0	0
huF1DC30	PGP96	GM24090	8.57e-05	0	0	0
hu4B0812	PGP151	GM24091	0.000186011	0	0	0
hu939B7C	PGP144	GM24093	8.7e-05	0	0	0
huFFAD87	PGP83	GM24094	0.000855839	0	0	0
huA4F281	PGP166	GM24098	0.000484068	0	0	0
hu8F918A	PGP139	GM24099	0.000132329	0	0	0
hu42D651	PGP102	GM24106	0.000619955	0	0	0
hu0D1FA1	PGP163	GM24107	0.000425888	0	0	0
huC92BC9	PGP157	GM24111	0.000258338	0	0	0
hu5FCE15	PGP173	GM24116	0.000280465	0	0	0
hu448C4B	PGP66	GM24117	0.00164169	0	0	0
hu34D5B9	PGP17	GM24119	0.000292086	0	0	0
huD09534	PGP161	GM24123	5.36e-05	0	0	0
huDBF9DD	PGP137	GM24124	0.000464345	0	0	0
hu553620	PGP97	GM24126	0.000400033	0	0	0
hu627574	PGP69	GM24129	0.000330344	0	0	0
hu7123C1	PGP84	GM24130	0.000597004	0	0	0
huC5733C	PGP92	GM24133	0.000176334	0	0	0
huA49E22	PGP125	GM24134	0.000714557	0	0	0
hu016B28	PGP65	GM24135	0.000139425	0	0	0
huD103CC	PGP156	GM24139	0.000153399	0	0	0
hu64DBF7	PGP90	GM24141	0.000783319	0	0	0
hu8E87A9	PGP129	GM24143	4.84e-05	0	0	0
huE9B698	PGP165	GM24144	0.000105286	0	0	0
huA05317	PGP160	GM24145	0.000293968	0	0	0
hu7B594C	PGP94	GM24146	0.000417339	0	0	0
huFE71F3	PGP105	GM24147	0.000143595	0	0	0
hu6E4515	PGP15	GM24149	7.22e-05	0	0	0
hu297562	PGP70	GM24151	0.000186507	0	0	0
hu4FE0D1	PGP109	GM24157	2.81e-05	0	0	0
huEBD467	PGP127	GM24164	8.23e-05	0	0	0
hu599905	PGP172	GM24169	0.000823926	0	0	0
hu04DF3C	PGP167	GM24176	0.000651625	0	0	0
huAA53E0	PGP205	GM24385	7.43e-06	0	0	0
hu4BF398	PGP62	GM24602	0.000434186	0	0	0
hu432EB5	PGP171	GM24154	0.00122813	0	0	0
hu33E2D9	PGP140	GM24171	0.00550435	10000	0.00666667	1
hu43860C	PGP1	GM20431	0.00546601	10000	0.00666667	1
hu0A4518	PGP143	GM24049	0.00413237	10000	0.00666667	1
hu132B5C	PGP170	GM24071	0.00705802	10000	0.00666667	1
hu60AB7C	PGP142	GM24087	0.00558204	10000	0.00666667	1
hu687B6B	PGP88	GM24104	0.0099529	10000	0.00666667	1
huD10E53	PGP119	GM24172	0.00675476	10000	0.00666667	1
hu1378E3	PGP154	GM24173	0.00519718	10000	0.00666667	1
hu9E6329	PGP215	GM24601	0.00609134	10000	0.00666667	1
hu7C3A81	PGP210	GM24614	0.00470284	10000	0.00666667	1
huD52556	PGP98	GM24105	0.0124512	20000	0.0133333	2
hu6C733E	PGP86	GM24108	0.0134348	20000	0.0133333	2
hu4CA5B9	PGP99	GM24118	0.0140103	20000	0.0133333	2
hu90B053	PGP169	GM24122	0.012966	20000	0.0133333	2
hu4BE6F2	PGP73	GM24131	0.0110989	20000	0.0133333	2
huF80F84	PGP82	GM24136	0.01325	20000	0.0133333	2
hu1F73AB	PGP100	GM24161	0.0134284	20000	0.0133333	2
hu44DCFF	PGP85	GM24162	0.0133081	20000	0.0133333	2
huC93106	PGP153	GM24168	0.0131686	20000	0.0133333	2
huBE0B25	PGP106	GM24170	0.0123492	20000	0.0133333	2
huC30901	PGP2	GM21070	0.0174549	30000	0.02	3
hu72C17A	PGP71	GM24077	0.0211627	30000	0.02	3
huEA4EE5	PGP101	GM24083	0.0209778	30000	0.02	3
hu7A4AD1	PGP93	GM24101	0.0218501	30000	0.02	3
huC434ED	PGP148	GM24102	0.0190969	30000	0.02	3
huAFA81C	PGP128	GM24103	0.0204209	30000	0.02	3
hu5FA322	PGP158	GM24109	0.0198027	30000	0.02	3
huB4D223	PGP64	GM24137	0.0205616	30000	0.02	3
hu589D0B	PGP138	GM24148	0.0186498	30000	0.02	3
huFCC1C1	PGP197	GM24158	0.0200199	30000	0.02	3
huBEDA0B	PGP3	GM21660	0.0289764	40000	0.0266667	4
huAE6220	PGP8	GM21781	0.0264458	40000	0.0266667	4
hu04F220	PGP135	GM24050	0.0288527	40000	0.0266667	4
hu661AD0	PGP168	GM24070	0.0270921	40000	0.0266667	4
huEDEA65	PGP130	GM24110	0.0276547	40000	0.0266667	4
hu3F864B	PGP147	GM24112	0.025873	40000	0.0266667	4
hu68929D	PGP131	GM24114	0.024158	40000	0.0266667	4
huE58004	PGP67	GM24115	0.0271585	40000	0.0266667	4
hu025CEA	PGP48	GM24125	0.0277621	40000	0.0266667	4
hu52F345	PGP110	GM24132	0.0399332	40000	0.0266667	4
hu8E2A35	PGP126	GM24072	0.0318307	50000	0.0333333	5
hu032C04	PGP81	GM24086	0.0326029	50000	0.0333333	5
huC3160A	PGP162	GM24097	0.0320674	50000	0.0333333	5
hu619F51	PGP104	GM24120	0.0286635	50000	0.0333333	5
huFA70A3	PGP132	GM24153	0.0301912	50000	0.0333333	5
hu19C09F	PGP78	GM24155	0.0288143	50000	0.0333333	5
huCCAFD0	PGP152	GM24160	0.0318143	50000	0.0333333	5
hu011C57	PGP89	GM24165	0.0316376	50000	0.0333333	5
hu0D879F	PGP7	GM24166	0.0306678	50000	0.0333333	5
hu5FB1B9	PGP74	GM24167	0.029919	50000	0.0333333	5
